# Supplementary material for: Early onset hyperuricemia is a prognostic marker for kidney graft failure: Propensity score matching analysis in a Korean multicenter cohort
Source: PLoS One. 2017 May 3;12(5):e0176786. doi: 10.1371/journal.pone.0176786 (PMC5415138; doi:10.1371/journal.pone.0176786)
Supplement: S1 Data — (XLSX) [file pone.0176786.s003.xlsx]

## Sheet: GF_3mo_exclude
male_gender	age	bwt	height	BMI	BMI_25	DM	HTN	SBP	DBP	MBP	Cause_ESRD	RRT_modality	HLA_mismatch	HLA_mismatch_zero	HLA_1	LDKTDDKT	induction	CNI_CSA	thiazide	Usage of uric acid loweing	UA_usage	Ua_med_3mo	UA_med_postTPL_1yr	DGF	AR_3mo	Episode of acute rejection	AR_first_FUDUR	postTPL_IHD	postIHD_FUDUR	death	Pt_FUDUR	GF	Graft_FUDUR	Hb_3mo	chol_total__3mo	alb__3mo	gender	age	age_1yr	age_2yr	age_3yr	age_4yr	age_5yr	Cr_1mo	eGFR_1mo	Cr_3mo	eGFR_3mo	Cr_6mo	eGFR_6mo
0	40	57	153	24.35	0	0	1				6	0				0	0	1	0	0			0		0	0	165	0	165	0	165	0	165	12.9	221		2	40	41	42	43	44	45	1	70.4142	0.8	92.2199	0.9	80
0	39	60.9	154	25.68	1	1	1	141	86	104.333	6		2	1	1	0	1	1	0	0			0		0	0	11	0	11	0	11	0	11	11.6	230	3.6	2	39	40	41	42	43	44	1	70.9106	0.9	80.5438	1.1	63.2
1	49	65	176	20.98	0	0	0	120	80	93.3333	6	1	0	0	0	0	0	1	0	0			0		0	0	198	0	198	0	198	0	198				1	49	50	51	52	53	54	1.2	70.58	1.3	64.0699	1.4	58.6
0	48	44	152	19.04	0	0	0				6	1	2	1	1	0	0	1	0	0			0		0	0	155	0	155	0	155	0	155	8.3	194	3.5	2	48	49	50	51	52	53	0.8	87.1803	0.9	75.6093	0.9	75.6
1	35	55.8	163	20.98	0	0	1	140	90	106.667	1	1	3	1	1	0	0	1	0	0			0		0	1	20	0	66	0	66	1	42	10.2	200	4.3	1	35	36	37	38	39	40	1.3	70.6911	1.5	59.4604	1.4	64.6
0	44	58	159	22.94	0	0	1	160	90	113.333	6	1	1	1	0	0	0	1	0	0			0		0	0	158	0	158	0	158	0	158	13.4	241	3.6	2	44	45	46	47	48	49	0.7	105.374	0.6	110.856	0.6	110.9
1	33	67.5	166	24.5	0	0	1	160	110	126.667	1		5	1	1	1	1	0	1	1	2		1		0	0	66	0	66	0	66	1	36	10.6	209	3.6	1	33	34	35	36	37	38	3.2	24.1267	1.4	65.5473	1.3	71.7
1	47	65	163	24.46	0	0	1	120	70	86.6667	5	1	4	1	1	1	0	1	0	0			0		0	0	187	0	187	0	187	0	187				1	47	48	49	50	51	52	1.2	71.5785	1.2	71.5785	1.4	59.4
1	45	75.7	158	30.32	1	0	1	196	108	137.333	5					0	0	1	0	1	2		2		0	0	101	0	101	0	101	0	101	11.6	223	3.7	1	45	46	47	48	49	50	1	90.4929	1.2	72.5913	1.2	72.6
0	65	53	162	20.2	0	0	1	140	90	106.667	4	1	3	1	1	1	0	0	0	0			0		0	0	179	0	179	1	179	0	179				2	65	66	67	68	69	70	2.2	22.7721	1.3	43.0164	1.4	39.3
0	40	65	162	24.77	0	0	1	140	90	106.667	6		5	1	1	0	0	1	0	0			0		1	1	3	0	95	0	95	0	95	14.5	244	3.5	2	40	41	42	43	44	45	1.1	62.7504	1	70.4142	1.6	39.9
1	57	75	169	26.26	1	1	1	123	77	92.3333	2		1	1	0	0	0	1	0	0			0		0	0	111	0	111	0	111	0	111	10.9	176	4	1	57	58	59	60	61	62	1.9	38.2818	1.7	43.7918	1.9	38.3
0	51	52	160	20.31	0	0	1	140	90	106.667	6	1	0	0	0	0	0	1	0	0			0		0	0	144	0	144	0	144	0	144	13.7	268	3.5	2	51	52	53	54	55	56	0.9	74.0326	1	65.1782	1	65.2
0	24	69	159.9	26.99	1	1	1	138	74	95.3333	5		2	1	1	0	4	1	0	0			0		0	0	91	0	91	0	91	0	91	10.7	155	3.6	2	24	25	26	27	28	29	1.5	48.259	1.6	44.6366	1.3	57.4
1	38	71	177	22.66	0	0	0	106	66	79.3333	6		5	1	1	1	4	0	0	1	2	1	1		0	0	72	0	72	0	72	0	72	8.4	132	3.2	1	38	39	40	41	42	43	1.7	50.0446	2.1	38.762	2.3	34.7
1	45	68.4	170	23.67	0	0	1	144	90	108	1		4	1	1	0	0	1	0	1	2		2		1	1	2	0	97	0	97	0	97	9.4	186	3.6	1	45	46	47	48	49	50	1.6	51.2665	1.8	44.4621	1.7	47.6
1	44	59	167	21.16	0	0	1				6	2	3	1	1	1	0	0	0	1	2		1		0	0	171	0	171	0	171	0	171				1	44	45	46	47	48	49	0.9	103.511	1.1	81.2122	1.1	81.2
1	57	48	164	17.85	0	0	1	130	80	96.6667	6	1	3	1	1	1	0	1	0	0			0		0	0	189	0	189	0	189	0	189				1	57	58	59	60	61	62	0.9	94.477	0.9	94.477	1	83.2
1	64	76	169	26.61	1	1	1	123	61	81.6667	2		6	1	1	0	1	0	0	0			0		0	0	59	0	59	0	59	0	59	12.1	194	3.5	1	64	65	66	67	68	69	0.9	89.9438	0.9	89.9438	1.1	70.6
0	43	52	157	21.1	0	0	1	150	100	116.667	1	1	0	0	0	0	0	1	0	0			0		0	0	162	0	162	0	162	0	162	10.5	245		2	43	44	45	46	47	48	0.8	90.2968	0.9	78.3121	0.8	90.3
0	36	47	155	19.56	0	0	1	140	90	106.667	6	1	1	1	0	0	0	1	0	0			0		0	0	188	0	188	0	188	0	188				2	36	37	38	39	40	41	0.9	82.2591	1.1	64.5386	1.2	58.1
0	60					0	1	120	70	86.6667	6	1	3	1	1	1	1	1	0	1	2		1		0	0	174	0	174	0	174	0	174				2	60	61	62	63	64	65	1.1	54.5257	0.7	94.172	0.9	69.5
1	49	65	170	22.49	0	1	1	130	80	96.6667	6	1				1	0	1	0	0			0		0	1	16	0	146	0	146	1	56				1	49	50	51	52	53	54	1.4	58.5791	1	87.9856	1.1	78.4
0	57	51	149	22.97	0	0	1	120	90	100	1		6	1	1	1	1	1	0	0			0		0	0	48	0	48	0	48	0	48	9.2	220	3.6	2	57	58	59	60	61	62	1.5	38.2739	1.4	41.6034	1.2	50.1
1	48	65	165	23.88	0	0	1	147	76	99.6667	6	1	6	1	1	1	0	1	0	0			0		0	0	194	0	194	0	194	1	98				1	48	49	50	51	52	53	1.8	43.5349	1.5	54.271	1.3	64.5
0	62	38	150	16.89	0	0	1				5		5	1	1	0	1	0	0	0			0		0	0	92	0	92	0	92	0	92	9.3	205	3.7	2	62	63	64	65	66	67	0.6	97.689	0.9	68.5275	1.4	40.2
0	53		149			0	1	110	70	83.3333			4	1	1	#NULL!	1	1	0	1	2	1	1		0	0	41	0	41	0	41	0	41	8.1	140	3.5	2	53	54	55	56	57	58	1.5	39.3646	1.6	36.4099	1.8	31.6
1	49	84.4	168	29.9	1	1	1	140	66	90.6667	2	1	3	1	1	0	0	0	0	0			0		1	1	0	0	114	0	114	0	114	15.2	207	3.5	1	49	50	51	52	53	54	1.6	49.846	1.3	64.0699	1.2	70.6
0	43	43.4	142	21.52	0	1	1	106	81	89.3333	6	3	2	1	1	1	1	0	0	0			0		0	0	124	0	124	0	124	0	124	15.3	167	3.2	2	43	44	45	46	47	48	0.6	111.637	0.5	118.539	0.6	111.6
1	41	76	175	24.82	0	0	1				6	1	6	1	1	0	2	1	0	1	2		2		0	1	28	0	83	0	83	0	83	13.1	418		1	41	42	43	44	45	46	1.1	82.9419	1.6	52.7274	1.5	57
0	59	67.6	163	25.44	1	0	1	138	88	104.667	5		3	1	1	0	1	1	0	0			0		0	0	64	0	64	0	64	0	64	11.6	195	3.6	2	59	60	61	62	63	64	0.8	80.6975	0.8	80.6975	0.8	80.7
0	45	59	157	23.94	0	0	1				6	0	4	1	1	0	0	1	0	0			0		0	1	111	1	147	0	165	0	165	10.4	191		2	45	46	47	48	49	50	1.2	54.5351	1.2	54.5351	1.1	60.6
1	51	76	170	26.3	1	0	0	120	80	93.3333	4	1	6	1	1	0	0	1	0	1	2		2		0	1	131	0	162	0	162	0	162				1	51	52	53	54	55	56	2.4	30.1047	1.5	53.1393	1.4	57.8
0	40	59	156	24.24	0	0	1				6	1	4	1	1	0	0	1	0	0			0		0	1	13	0	129	0	129	1	46	11	249	3.8	2	40	41	42	43	44	45	0.9	79.98	0.9	79.98	0.9	80
0	66	62	165	22.77	0	1	1	112	72	85.3333	1		5	1	1	0	1	0	0	0			0		0	0	19	0	19	0	19	0	19	13.4	317	4	2	66	67	68	69	70	71	0.89	66.6287	1.06	54.6696	1.22	47.1
1	46	61	165	22.41	0	0	1	135	90	105	6	1	3	1	1	1	0	1	0	0			0		0	1	38	0	198	0	198	1	105				1	46	47	48	49	50	51	1.2	72.0831	1.2	72.0831	1.2	72.1
0	61	54	161	20.83	0	1	1				2	1	4	1	1	0	0	0	0	0			0		0	0	194	0	194	0	194	0	194				2	61	62	63	64	65	66	1.1	54.1441	1.1	54.1441	1.1	54.1
0	46	57	162	21.72	0	0	1	150	90	110	6	0	4	1	1	1	0	1	0	0			0		0	1	111	0	182	0	182	0	182				2	46	47	48	49	50	51	0.8	88.4138	1	67.5081	0.8	88.4
1	26	82.6	169	28.92	1	0	1	150	90	110	6	1	2	1	1	0	0	1	0	0			0		0	0	136	0	136	0	136	0	136	12.4	242	3.7	1	26	27	28	29	30	31	1.3	75.3046	1.2	82.9562	1.2	83
1	49	77	178	24.3	0	0	1	146	88	107.333	2		3	1	1	0	1	0	0	1	2		2		0	0	29	0	29	0	29	0	29	12.3	198	4.4	1	49	50	51	52	53	54	1.4	58.5791	1.2	70.58	1.2	70.6
0	57	72	167	25.82	1	1	1	140	90	106.667	2	1	4	1	1	0	0	0	0	0			0		0	0	135	0	135	0	135	0	135	12.5	292	3.8	2	57	58	59	60	61	62	0.9	70.9771	1.1	55.687	1.1	55.7
1	47	59	170	20.42	0	0	1	120	80	93.3333			0	0	0	0	0	1	0	0			0		0	0	46	0	46	0	46	0	46	11.6	195	3.8	1	47	48	49	50	51	52	1.5	54.6536	1.8	43.8418	1.7	47
1	58	70	166	25.4	1	1	1	127	80	95.6667	3		4	1	1	1	1	0	0	1	2		1		0	0	26	0	26	0	26	0	26	12.3	192	3.9	1	58	59	60	61	62	63	1.5	50.5895	1.2	66.2559	1.48	50.6
1	22	59	173	19.71	0	0	1	170	100	123.333	5	1	4	1	1	1	0	1	0	0			0		1	1	0	0	173	0	173	0	173				1	22	23	24	25	26	27	2	46.0083	1.6	60.2561	1.6	60.3
1	47	77	172	26.03	1	0	1	130	80	96.6667	6	1	3	1	1	0	0	1	0	0			0		0	0	144	1		0	144	0	144	12.2	219	3.7	1	47	48	49	50	51	52	1.1	79.5187	1.1	79.5187	1	89.2
0	53	59	154	24.88	0	0	0	130	88	102	6		2	1	1	0	1	0	0	0			0		0	0	73	0	73	0	73	0	73	12.1	248	3.7	2	53	54	55	56	57	58	0.7	98.9184	1	64.2689	0.9	73
0	48	57.2	158	22.91	0	0	1				5		2	1	1	0	0	0	0	0			0		0	1	74	0	104	0	104	0	104	14.1	168	4.2	2	48	49	50	51	52	53	0.8	87.1803	0.9	75.6093	1	66.6
1	47	67	164	24.91		0	1	130	80	96.6667	4	1	6	1	1	0	0	1	0	0			0		0	0	159	0	159	0	159	0	159	12	251	3.7	1	47	48	49	50	51	52	1	89.2304	1.3	64.9764	1.8	43.8
0	43	51	165	18.73	0	0	1	120	76	90.6667	5		3	1	1	0	0	1	0	0			0		0	0	90	0	90	0	90	0	90	11.8	155	3.8	2	43	44	45	46	47	48	1	68.9458	1	68.9458	1.4	45.9
0	50	74	154	31.2	1	1	1	146	79	101.333	5		5	1	1	0	0	0	0	0			0		0	0	96	0	96	0	96	0	96	13.8	212	4	2	50	51	52	53	54	55	1.3	47.7964	1.2	52.653	1.1	58.5
0	60	59	154	24.88	0	1	1	150	90	110	6	1	1	1	0	0	0	0	0	0			0		0	0	128	1	66	0	128	1	86	9.8	168	3.9	2	60	61	62	63	64	65	1.2	49.0812	0.8	80.1327	0.9	69.5
0	58	57.4	154	24.2	0	0	0	140	81	100.667	6		3	1	1	0	0	0	1	0			0		0	0	97	0	97	0	97	0	97	9	183	3.7	2	58	59	60	61	62	63	5.3	8.26223	1.2	49.7756	0.9	70.5
1	45	67	167	24.02	0	0	0	117	80	92.3333	1	1	3	1	1	0	0	1	0	0			0		0	0	194	0	194	0	194	0	194				1	45	46	47	48	49	50	1.4	60.2484	1.5	55.4268	1.4	60.2
0	63	49	152	21.21	0	0	1				1	1	4	1	1	1	2	0	0	0			0		0	0	151	0	151	0	151	0	151	11.8	314		2	63	64	65	66	67	68	0.7	92.2082	0.7	92.2082	0.8	78.5
0	30	58	161	22.38	0	0	1	115	69	84.3333	1	1	4	1	1	1	0	1	0	1	2		2		0	1	5	0	195	0	195	0	195				2	30	31	32	33	34	35	1.2	60.5951	1.4	50.292	7.3	6.8
1	64	58	167	20.8	0	1	1				6	2	5	1	1	1	0	1	0	0			0		0	0	14	0	14	0	14	0	14				1	64	65	66	67	68	69	0.9	89.9438	0.9	89.9438	0.9	89.9
1	43	53.9	169	18.87	0	0	0				1		0	0	0	1	1	0	0	0			0		0	0	95	0	95	0	95	0	95				1	43	44	45	46	47	48	0.8	109.411	1	91.7732	1.1	81.8
1	43	65				0	1	147	89	108.333	5		3	1	1	1	1	0	0	1	2	1	1		0	1	102	0	106	0	106	0	106	12.2	147	4.2	1	43	44	45	46	47	48	1.5	56.211	1.6	51.9918	1.7	48.3
1	59	64	174	21.14	0	0	1	118	77	90.6667	1		3	1	1	0	1	0	0	1	2		0		0	0	52	0	52	0	52	0	52	9.8	190	3.6	1	59	60	61	62	63	64	1.4	54.6053	2.2	31.6166	1.7	43.2
0	48	61	158	24.44	0	0	1	120	80	93.3333	5		6	1	1	0	0	1	0	0			0		0	0	76	0	76	0	76	0	76	12.9	274	3.9	2	48	49	50	51	52	53	0.9	75.6093	0.9	75.6093	1	66.6
0	48	48	154	20.24	0	1	1	158	82	107.333	6	1				0	0	0	0	0			0		1	1	0	0	75	1	75	0	75				2	48	49	50	51	52	53	1.3	48.4727	1	66.5663	1	66.6
0	38	46.3	158	18.55	0	0	1	135	78	97	6		2	1	1	0	0	1	0	0			0		0	0	100	0	100	0	100	0	100	13.1	188	4.1	2	38	39	40	41	42	43	0.8	93.5246	1	71.4105	1.1	63.6
0	47	56	159	22.15	0	0	1	114	75	88	6		5	1	1	1	1	1	0	0			0		0	0	35	0	35	0	35	0	35	9.9	171	2.5	2	47	48	49	50	51	52	1.1	59.7395	4.3	11.4932	1.2	53.8
0	36	47	153	20.08	0	0	1	140	80	100	6	1	3	1	1	0	0	1	0	0			0		0	0	197	0	197	0	197	0	197				2	36	37	38	39	40	41	0.7	111.465	1	72.4208	0.8	94.8
1	25	67	164	24.91		0	0				5	0	3	1	1	0	0	0	0	1	2		2		0	1	20	0	154	0	154	1	134	12.4	195		1	25	26	27	28	29	30	1.9	47.931	1.7	54.8298	1.5	63.8
0	38	45	151	19.74	0	0	0	113	74	87	6		4	1	1	0	0	0	0	0			0		0	0	90	0	90	0	90	0	90	10.6	185	3.6	2	38	39	40	41	42	43	0.8	93.5246	1	71.4105	1.1	63.6
1	54	58	167	20.8	0	0	1	104	69	80.6667	4		6	1	1	0	1	0	0	1	2		1		0	0	30	0	30	0	30	0	30	13.9	163	3.7	1	54	55	56	57	58	59	1.3	61.8586	1.6	48.1257	1.3	61.9
0	40	58	155	24.14	0	0	1				6	1	3	1	1	1	1	0	0	0			0		0	0	136	0	136	0	136	0	136	11.7	214	3.6	2	40	41	42	43	44	45	0.7	108.377	0.8	92.2199	1	70.4
1	55	59	164	21.94	0	1	1	101	59	73			3	1	1	0	1	1	0	0			0		0	0	40	0	40	0	40	0	40	13	246	3.6	1	55	56	57	58	59	60	1.1	75.1732	1	84.3543	1.1	75.2
0	27	57	160	22.27	0	0	1				6	1	3	1	1	1	0	1	0	0			0		0	0	186	0	186	0	186	0	186				2	27	28	29	30	31	32	0.9	87.6276	0.9	87.6276	1	77.1
1	56	64	171	21.89	0	0	1	110	80	90	4	1	4	1	1	0	0	1	0	1	2		2		0	1	56	0	144	0	144	1	74		235	3.6	1	56	57	58	59	60	61	0.9	95.143	0.7	105.496	1	83.8
1	33					0	1	125	78	93.6667	5	1	0	0	0	0	0	1	0	0			0		0	0	191	0	191	0	191	0	191				1	33	34	35	36	37	38	1.2	78.9757	1.2	78.9757	1.1	87.7
1	41	53	156	21.78	0	0	0	130	90	103.333	6	1	5	1	1	1	0	1	0	1	2		2		0	1	84	0	194	0	194	0	194				1	41	42	43	44	45	46	1	93.0717	1.2	74.6599	0.9	105.7
0	27	49	161	18.9	0	0	1	138	97	110.667	5		2	1	1	0	0	1	0	0			0		0	0	85	0	85	0	85	0	85	11.2	185	3.9	2	27	28	29	30	31	32	0.7	118.74	0.9	87.6276	0.9	87.6
0	46	43	148	19.63	0	0	1				6	1	3	1	1	0	0	1	0	0			0		0	0	166	0	166	0	166	0	166	10.7	204		2	46	47	48	49	50	51	0.9	76.679	0.8	88.4138	0.7	103.9
0	42	43	158	17.22	0	0	1	133	66	88.3333	6		5	1	1	1	1	0	0	0			0		0	0	58	0	58	0	58	0	58	10.7	197	4	2	42	43	44	45	46	47	1	69.4319	1.1	61.875	0.9	78.9
1	52	70	164	26.03	1	0	1	113	70	84.3333	6		0	0	0	0	0	1	0	0			0		0	0	110	0	110	0	110	0	110	11.5	196	3.8	1	52	53	54	55	56	57	1.3	62.7338	1.9	39.6503	1.8	42.3
1	37	50.8	167.7	18.06	0	0	1	136	90	105.333	1	0	1	1	0	0	0	0	0	0			0		0	0	131	0	131	0	131	0	131	16.1	218	4.6	1	37	38	39	40	41	42	1.1	85.3054	1.2	76.7875	1.1	85.3
0	52	57	153	24.35	0	0	1	173	89	117	5		6	1	1	1	1	0	0	1	2		1		0	0	60	0	60	0	60	0	60	12.9	202	3.3	2	52	53	54	55	56	57	1.1	57.6777	0.6	104.798	1	64.7
1	64	59	171	20.18	0	1	1	128	77	94	2		4	1	1	0	1	0	0	1	2	1	1		0	0	47	0	47	0	47	0	47	10.3	163	3.6	1	64	65	66	67	68	69	1.3	57.6624	1.9	36.4449	1.8	38.9
1	26	64	172	21.63	0	0	1	149	84	105.667	1	1	2	1	1	0	0	1	0	1	2		2		0	0	191	0	191	0	191	0	191				1	26	27	28	29	30	31	1.5	63.3409	1.3	75.3046	1.7	54.4
1	30	55	164	20.45	0	0	0	143	93	109.667	1	1	1	1	0	0	0	1	0	0			0		0	0	178	0	178	0	178	0	178				1	30	31	32	33	34	35	1.3	73.2181	1.2	80.6577	1.4	66.9
1	50	76	167	27.25	1	1	1	133	86	101.667	2		3	1	1	0	1	0	0	0			0		1	1	3	0	70	0	70	0	70	12.5	199	4	1	50	51	52	53	54	55	1.6	49.4971	1.9	40.2113	1.8	42.9
1	45	65	170	22.49	0	0	1	130	80	96.6667	6	1	3	1	1	0	0	1	0	1	2		0		0	1	15	0	28	1	28	0	28	13.2	266	4.5	1	45	46	47	48	49	50	0.9	102.786	1.1	80.6438	1.3	65.9
0	55					0	1	139	74	95.6667	6					1	1	0	0	1	2	1	1		0	1	74	0	61	0	61	0	61	6.7	65	2.3	2	55	56	57	58	59	60	4.1	11.5092	1.7	33.3646	0.9	72
0	56	64	152	27.7	1	0	1	125	75	91.6667	5	1	5	1	1	1	0	0	0	1	2		2		0	1	111	0	194	0	194	0	194				2	56	57	58	59	60	61	1.2	50.4799	1.2	50.4799	1	62.9
1	66	64	167	22.95	0	0	1				6		3	1	1	0	0	1	0	1	2		2		0	0	88	0	88	0	88	0	88	15.2	184	4	1	66	67	68	69	70	71	0.8	93.0879	1.3	56.8579	1.1	69.6
1	28	65	181	19.84	0	0	1	128	76	93.3333			3	1	1	0	1	0	0	0			0		0	0	44	0	44	0	44	0	44	11.7	162	4.1	1	28	29	30	31	32	33	1.2	81.7988	1.4	67.8904	1.5	62.5
1	47	73.1	170	25.29	1	0	1	114	79	90.6667	6	0	2	1	1	0	0	1	0	1	2		2		0	0	137	1	78	0	137	0	137	14.1	237	4.2	1	47	48	49	50	51	52	1.4	59.4079	1.6	50.5513	1.4	59.4
1	54	69	170	23.88	0	0	1				4	1	3	1	1	0	0	1	0	1	2		2		0	1	45	0	145	0	145	0	145	10.1	117	3.5	1	54	55	56	57	58	59	1.3	61.8586	1.2	68.144	1.3	61.9
1	29	53	171	18.13	0	0	1				6	1				0	0	1	0	1	2		1		0	0	191	0	191	0	191	0	191				1	29	30	31	32	33	34	1.4	67.4152	1.4	67.4152	1.5	62
1	29	59	168	20.9	0	0	1	120	90	100	6	1	3	1	1	0	0	1	0	0			0		0	0	185	0	185	0	185	0	185				1	29	30	31	32	33	34	1.1	90.2366	1.5	62.0201	1.5	62
0	32	50	160	19.53	0	0	1				5	1	2	1	1	0	0	1	0	0			0		0	0	175	0	175	0	175	1	61				2	32	33	34	35	36	37	0.8	97.5507	1	74.4846	1.2	59.7
1	64	45	168	15.94	0	0	1	112	60	77.3333	5		3	1	1	1	1	0	0	0			0		0	0	15	0	15	0	15	0	15	10.1	131	3.7	1	64	65	66	67	68	69	1.39	52.7207	1.32	56.6078	1.59	44.9
1	37	72	182	21.74	0	0	1				1		4	1	1	1	1	0	0	1	2		1		0	1	22	0	65	0	65	0	65	13.6	137	4	1	37	38	39	40	41	42	1.7	50.3974	2	41.4071	1.5	58.6
0	50	60	153	25.63	1	0	1				6	2	5	1	1	1	0	1	0	1	2		0		0	0	191	0	191	0	191	0	191				2	50	51	52	53	54	55	1.2	52.653	1.2	52.653	1.2	52.7
0	37	48	150	21.33	0	0	0	119	79	92.3333	1	1	2	1	1	0	0	1	0	1	2		2		0	0	175	0	175	0	175	0	175				2	37	38	39	40	41	42	0.8	94.1839	1	71.9139	1	71.9
0	45	58	157	23.53	0	0	1				1	1	4	1	1	0	1	0	0	0			0		0	0	138	0	138	0	138	0	138	11.9	178	3.9	2	45	46	47	48	49	50	0.8	89.0371	0.8	89.0371	0.9	77.2
0	55	54	150	24	0	0	1	125	83	97			5	1	1	0	1	1	0	0			0		0	0	43	0	43	0	43	0	43	13	261	4.2	2	55	56	57	58	59	60	0.7	97.5384	0.8	82.9972	0.9	72
0	49	54.6	145	25.97	1	0	0				6	1	3	1	1	1	0	1	0	1	2		1		0	1	11	0	124	0	124	1	124	12.6	193	3.8	2	49	50	51	52	53	54	0.6	107.03	0.8	86.5701	0.8	86.6
1	49	61	172	20.62	0	1	1	117	69	85	2		3	1	1	0	1	0	0	0			0		0	0	65	0	65	0	65	0	65	12.3	200	3.8	1	49	50	51	52	53	54	1.4	58.5791	1	87.9856	1.2	70.6
1	28	55	164	20.45	0	0	1	120	80	93.3333	6	1	1	1	0	0	0	1	0	0			0		0	0	60	0	60	0	60	0	60	14.7	165	3.3	1	28	29	30	31	32	33	0.9	115.824	1.4	67.8904	1.2	81.8
1	35	55	172	18.59	0	0	1	130	80	96.6667	1	1	4	1	1	1	0	1	0	1	2		2		0	0	191	0	191	0	191	0	191				1	35	36	37	38	39	40	1.2	77.8739	1.1	86.5124	1.2	77.9
1	52	76	168	26.93	1	0	1	120	81	94	3		2	1	1	0	1	0	0	1	2		0		0	0	29	0	29	0	29	0	29	13.6	283	3.7	1	52	53	54	55	56	57	0.9	97.8543	0.8	102.708	0.9	97.9
1	41	67	174	22.13	0	0	1				1	1				0	0	1	0	0			0		0	0	185	0	185	0	185	0	185				1	41	42	43	44	45	46	1.5	57.0063	1.5	57.0063	1.3	67.8
0	40					0	1				6	1				0	0	1	0	1	2		2		0	0	173	0	173	0	173	0	173				2	40	41	42	43	44	45	0.9	79.98	0.8	92.2199	1	70.4
1	53	63	175	20.57	0	1	1				2	1	2	1	1	0	0	1	0	1	2		2		0	0	105	0	105	1	105	0	105	14.3	218		1	53	54	55	56	57	58	1.2	68.6244	1.2	68.6244	1.1	76.2
0	50	57	162	21.72	0	0	1	120	80	93.3333	6	1	6	1	1	0	0	0	0	0			0		0	0	136	1	68	0	136	0	136	13.1	241	4.1	2	50	51	52	53	54	55	1.1	58.4937	0.9	74.5545	1.1	58.5
1	55	53	160	20.7	0	1	1	138	83	101.333	2		2	1	1	0	4	1	0	1	2		2		0	0	92	0	92	0	92	0	92	12.4	171	3.7	1	55	56	57	58	59	60	1.3	61.4256	1.8	41.446	1.2	67.7
0	31	53.8	169	18.84	0	0	1	127	86	99.6667	5		0	0	0	0	0	1	0	0			0		0	0	107	0	107	0	107	0	107	12.7	192	4	2	31	32	33	34	35	36	0.8	98.2384	1.1	66.8457	1	75
1	63	55	165	20.2	0	1	1	125	83	97	6	1	4	1	1	1	1	0	0	1	2	1	1		0	0	48	0	48	0	48	0	48	10.9	142	3.2	1	63	64	65	66	67	68	1	79.7445	1.1	71.0652	1.1	71.1
0	39	38	157	15.42	0	0	1	150	100	116.667	6	1	2	1	1	0	0	1	0	0			0		0	0	200	0	200	0	200	0	200				2	39	40	41	42	43	44	1.1	63.1928	1.1	63.1928	1.1	63.2
1	40	66	164	24.54	0	0	1	130	80	96.6667	6	1				0	0	0	0	1	2		2		0	1	95	0	123	1	123	0	123	8.2	123	2.9	1	40	41	42	43	44	45	1.2	75.1862	1.5	57.4082	1.4	62.4
0	46	66	163	24.84	0	0	1	130	100	110	6	1	4	1	1	0	0	1	0	0			0		0	1	18	0	176	0	176	1	102				2	46	47	48	49	50	51	1.3	49.1585	1	67.5081	0.9	76.7
1	44	66.9	167	23.99	0	0	1	109	68	81.6667	1		5	1	1	0	4	1	0	0			0		0	0	105	0	105	0	105	0	105	10.5	194	3.9	1	44	45	46	47	48	49	1.3	66.3602	1.3	66.3602	1.3	66.4
0	42	68	161	26.23	1	0	1	140	90	106.667	6	1	3	1	1	1	0	1	0	0			0		0	0	198	0	198	0	198	0	198				2	42	43	44	45	46	47	1.1	61.875	1	69.4319	1	69.4
0	51	46	156	18.9	0	0	1	107	64	78.3333	6	1	0	0	0	0	0	1	0	0			0		0	0	195	0	195	0	195	0	195				2	51	52	53	54	55	56	0.8	85.3623	1	65.1782	1.2	52.3
0	31	50	156	20.55	0	0	1	110	70	83.3333	6	1	3	1	1	0	0	1	0	0			0		0	0	119	0	119	0	119	0	119				2	31	32	33	34	35	36	1.2	60.171	1.3	54.621	1.3	54.6
0	45	57	155	23.73	0	0	1	120	80	93.3333	5		5	1	1	1	4	0	0	0			0		0	0	65	0	65	0	65	0	65	11.8	141	3.9	2	45	46	47	48	49	50	1.2	54.5351	1.1	60.5847	0.8	89
0	39	56.3	162	21.45	0	0	1				6	0	4	1	1	1	1	0	0	0			0		0	0	135	0	135	0	135	0	135	11.1	223	4	2	39	40	41	42	43	44	1	70.9106	1	70.9106	1	70.9
0	53	62	163	23.34	0	0	0	118	72	87.3333	6	0	4	1	1	1	0	1	0	0			0		0	1	18	0	203	0	203	1	147				2	53	54	55	56	57	58	1.1	57.2739	1.3	46.7997	1.2	51.6
0	65	63	155	26.22	1	0	1	102	70	80.6667	3		3	1	1	0	1	0	0	1	2		2		0	1	53	0	89	0	89	0	89	10.6	183	3	2	65	66	67	68	69	70	0.9	67.0984	1.1	52.6439	1.1	52.6
1	21	58	171	19.84	0	0	1	133	94	107	1	1	3	1	1	0	0	1	0	0			0		0	0	183	0	183	0	183	0	183				1	21	22	23	24	25	26	1.3	77.9965	1.4	71.3122	1.3	78
1	41	66	170	22.84	0	0	0	135	100	111.667	6	1	0	0	0	0	0	1	0	1	2		2		0	0	181	0	181	0	181	0	181				1	41	42	43	44	45	46	1.2	74.6599	1.5	57.0063	1.4	62
1	29	50	162	19.05	0	0	0	109	63	78.3333	1	1				1	1	0	0	0			0		0	0	129	0	129	0	129	0	129	9.5	159	3.8	1	29	30	31	32	33	34	1	101.257	1.1	90.2366	1.2	81.2
0	46	56	162	21.34	0	0	1	126	82	96.6667	6	1	3	1	1	0	0	1	0	0			0		0	0	190	0	190	0	190	0	190				2	46	47	48	49	50	51	0.8	88.4138	1.1	60.1606	1.1	60.2
1	52	60	165	22.04	0	0	1				6	1	2	1	1	0	0	1	0	0			0		0	0	146	0	146	0	146	0	146	11.1	265		1	52	53	54	55	56	57	1.2	69.1081	1.4	57.3575	1.4	57.4
0	28	49	148	22.37	0	0	1	131	87	101.667	3					1	1	0	0	0			0		0	1	47	0	78	0	78	1	58	9.6			2	28	29	30	31	32	33	0.9	87.0142	0.6	124.043	0.8	100.3
1	43	69	170	23.88	0	0	1	120	80	93.3333	6	1	6	1	1	1	1	0	0	0			0		0	0	140	0	140	0	140	0	140	13	177	3.9	1	43	44	45	46	47	48	0.8	109.411	1.1	81.7847	1.2	73.6
0	34	53	155	22.06	0	0	1					2	3	1	1	0	1	0	0	1	2		2		0	0	89	0	89	0	89	0	89	15.8	214	4	2	34	35	36	37	38	39	0.5	126.275	0.5	126.275	0.6	118.9
0	28	55				0	1				6	3	1	1	0	0	0	1	0	1	2		1		0	0	186	0	186	0	186	0	186				2	28	29	30	31	32	33	0.8	100.331	0.9	87.0142	1.1	68.3
1	33	75	173	25.06	1	1	1	130	81	97.3333	1		0	0	0	0	1	0	0	1	2		2		0	0	16	0	16	0	16	0	16	14.4	192	4.1	1	33	34	35	36	37	38	1.25	71.6912	1.4	65.5473	1.34	71.7
1	46	52				0	1	120	80	93.3333	5	2	2	1	1	0	0	1	0	0			0		0	0	141	0	141	0	141	0	141				1	46	47	48	49	50	51	0.8	107.129	0.8	107.129	0.8	107.1
0	39	46	168	16.3	0	0	1				5	1	4	1	1	0	0	0	0	1	2		2		0	0	147	0	147	0	147	0	147	10.9	173	3.5	2	39	40	41	42	43	44	1.1	63.1928	1.1	63.1928	1.5	43.4
1	53	77	169	26.96	1	1	1				2		3	1	1	0	1	1	0	1	2		2		0	1	43	0	49	0	49	0	49	13.6	191	4.2	1	53	54	55	56	57	58	1.3	62.2947	1.6	48.4649	1.3	62.3
0	50	51	158	20.43	0	0	1	142	98	112.667	1		5	1	1	1	1	1	0	0			0		0	0	40	0	40	0	40	0	40	11.6	218	4	2	50	51	52	53	54	55	0.6	106.281	0.7	101.025	0.8	86
0	45	66	157	26.78	1	0	1	151	96	114.333	5		5	1	1	0	4	0	0	1	2	1	1		1	1	0	0	68	1	68	1	68		121	3.4	2	45	46	47	48	49	50	4.2	11.9922	4.9	9.95313	2.6	21.4
0	29					0	0				6	1				0	0	1	0	1	2		1		0	1	157	0	172	0	172	0	172				2	29	30	31	32	33	34	0.9	86.4051	0.9	86.4051	1.3	55.4
1	32	62	178	19.57	0	0	1	127	85	99	5	1	0	0	0	0	0	1	0	0			0		0	0	177	0	177	0	177	0	177				1	32	33	34	35	36	37	1.1	88.3549	1.2	79.5324	1.3	72.2
0	45	59	162	22.48	0	0	1	109	79	89	3		5	1	1	0	1	0	0	1	2		1		0	0	24	0	24	0	24	0	24	10.5	288	3.9	2	45	46	47	48	49	50	1.1	60.5847	1.2	54.5351	1.17	54.5
1	42	57	164	21.19	0	0	1	130	80	96.6667	6	1	0	0	0	0	0	1	0	1	2		2		0	0	201	1	106	0	201	0	201				1	42	43	44	45	46	47	1.1	82.3613	1.2	74.1373	1.2	74.1
0	47	73	145	34.72	1	0	1				6	2	5	1	1	0	0	0	0	1	2		2		1	1	0	0	154	0	154	1	25	9	228		2	47	48	49	50	51	52	2.2	25.8414	1	67.0355	1.2	53.8
1	51	72	174	23.78	0	1	1	130	80	96.6667	2	1	4	1	1	0	0	1	0	0			0		0	0	190	0	190	0	190	1	146				1	51	52	53	54	55	56	1.3	63.176	1.1	77.3154	1.4	57.8
1	42	74	175	24.16	0	1	0	130	80	96.6667	6	1	3	1	1	1	2	1	0	1	2		2		0	0	162	0	162	0	162	0	162	11			1	42	43	44	45	46	47	1.7	48.658	2.2	35.6269	1.3	67.3
0	38	57	149	25.67	1	0	1				6	1	4	1	1	1	0	0	0	0			0		1	1	0	0	6	1	6	1	6				2	38	39	40	41	42	43	1.7	37.5966	1.2	57.2838	2.4	24.8
1	39	101	179	31.52	1	1	1	150	90	110	2	1	2	1	1	0	0	1	0	0			0		1	1	1	0	184	0	184	1	118				1	39	40	41	42	43	44	1.9	43.4416	1.9	43.4416	1.4	62.8
1	39	63	162	24.01	0	1	1	119	74	89	4		3	1	1	0	1	0	0	1	2		2		0	0	24	0	24	0	24	0	24	12.7	216	3.4	1	39	40	41	42	43	44	1.4	62.842	1.2	75.7162	1.4	62.8
0	56	45	153	19.22	0	1	1	130	80	96.6667	2	1	5	1	1	0	0	1	0	0			0		0	0	87	1	86	1	87	0	87				2	56	57	58	59	60	61	0.9	71.4775	1.4	41.8967	1.2	50.5
1	34	62	165	22.77	0	0	0	150	80	103.333	5					1	1	0	0	0			0		0	0	54	0	54	0	54	0	54	13.2	174	3.8	1	34	35	36	37	38	39	1.3	71.1894	1.3	71.1894	1.2	78.4
1	41	55	176	17.76	0	0	1	110	90	96.6667	6	1	4	1	1	0	0	1	0	0			0		0	0	169	0	169	0	169	0	169	14.4	225	3.9	1	41	42	43	44	45	46	1.2	74.6599	1.2	74.6599	1.1	82.9
0	28	45.1	153	19.27	0	0	1				6		1	1	0	1	1	1	0	1	2	1	0		0	0	109	0	109	0	109	0	109	13.1	158	4.1	2	28	29	30	31	32	33	0.7	117.909	1	76.6072	1	76.6
1	25	57	176	18.4	0	0	1	140	90	106.667	6	1	1	1	0	0	0	1	0	1	2		2		0	0	204	0	204	0	204	0	204				1	25	26	27	28	29	30	1.2	83.5409	1.2	83.5409	1.4	69.3
1	20	53	170	18.34	0	0	0	134	68	90	1	1	2	1	1	0	0	1	0	0			0		0	0	140	0	140	0	140	0	140	11.7	273	4.3	1	20	21	22	23	24	25	0.9	122.519	1	107.866	1.1	96.1
0	45	43.9	150	19.51	0	0	0	132	84	100	6		3	1	1	1	1	0	0	1	2		2		1	1	3	0	112	0	112	0	112	11.2	205	4	2	45	46	47	48	49	50	1	67.984	1.6	38.5146	2.1	27.7
1	50	69	169	24.16	0	0	1	154	84	107.333	5		3	1	1	1	1	0	0	1	2		2		0	0	91	0	91	0	91	0	91	12.9	226	3.9	1	50	51	52	53	54	55	1.3	63.6214	1.1	77.8605	1.3	63.6
0	34	52	150	23.11	0	0	1	110	80	90	5		3	1	1	1	1	0	0	1	2		2		0	1	50	0	64	0	64	0	64	9.3	177	3.1	2	34	35	36	37	38	39	1.3	53.482	0.9	83.423	1.1	65.5
1	55	57	163	21.45	0	1	1	130	80	96.6667	2	1	1	1	0	0	0	0	0	1	2	1	0		0	0	79	1	22	1	79	0	79		212	4	1	55	56	57	58	59	60	1.1	75.1732	1.1	75.1732	1.1	75.2
1	35	65	174	21.47	0	0	1	130	80	96.6667	6	1	2	1	1	0	0	1	0	0			0		0	0	139	0	139	0	139	1	116				1	35	36	37	38	39	40	1.4	64.6328	1.5	59.4604	1.3	70.7
0	44	53.9	146	25.29	1	0	0	172	91	118	6					1	1	0	0	1	2		2		0	0	111	0	111	0	111	0	111	12.5	169	3.9	2	44	45	46	47	48	49	0.9	77.7639	0.7	105.374	0.9	77.8
0	50	48	158	19.23	0	1	1				5		6	1	1	1	1	0	0	0			0		1	1	0	0	52	1	52	0	52	10.3	197	4.1	2	50	51	52	53	54	55	3	17.3905	0.8	85.9641	1.1	58.5
1	43	58	171	19.84	0	0	0	129	91	103.667			2	1	1	0	1	0	0	1	2		0		0	0	38	0	38	0	38	0	38	14.8	179	4.3	1	43	44	45	46	47	48	1.1	81.7847	1.2	73.6183	1.2	73.6
1	21	72	167	25.82	1	0	0				5	1	0	0	0	0	0	1	0	1	2		2		0	1	23	0	150	0	150	0	150	14.5	320	3.6	1	21	22	23	24	25	26	0.9	121.662	0.9	121.662	0.8	127.7
1	51	66.2	164	24.61	0	0	1	176	93	120.667	6		3	1	1	0	4	0	0	1	2		2		0	0	105	0	105	0	105	0	105	14	189	4.2	1	51	52	53	54	55	56	1.3	63.176	1.3	63.176	1.6	49.2
0	57	59	158	23.63	0	0	1				6	3	4	1	1	0	0	1	0	0			0		0	1	21	0	184	0	184	0	184				2	57	58	59	60	61	62	1.1	55.687	1	62.4881	0.9	71
0	58		156			0	1	122	82	95.3333			6	1	1	1	1	1	0	0			0		0	0	46	0	46	0	46	0	46	13.2	204	4.4	2	58	59	60	61	62	63	0.8	81.2664	0.8	81.2664	0.7	95.5
1	39	60	165	22.04	0	0	1	126	68	87.3333	1		2	1	1	1	1	0	0	1	2		2		0	0	103	0	103	0	103	0	103	9.3	137	3.7	1	39	40	41	42	43	44	1.2	75.7162	1.2	75.7162	1.2	75.7
1	52	70.4	167.4	25.12	1	0	1	145	81	102.333	4		4	1	1	0	1	1	0	1	2		0		0	1	21	0	44	0	44	1	30	10.7	212	3.8	1	52	53	54	55	56	57	1.7	45.3572	1.5	52.7673	1.6	48.8
0	42	54	163	20.32	0	0	1	150	100	116.667	6	1	2	1	1	1	0	1	0	0			0		0	0	192	0	192	0	192	1	52				2	42	43	44	45	46	47	1.2	55.6966	1.1	61.875	1.4	46.2
1	31	58	170	20.07	0	0	1	150	70	96.6667	6	1	3	1	1	1	0	1	0	0			0		0	0	200	0	200	0	200	0	200				1	31	32	33	34	35	36	1.1	88.9777	1	99.8447	1.2	80.1
0	29	49	164	18.22	0	0	1	140	90	106.667	6	1	5	1	1	1	0	1	0	0			0		0	1	65	0	188	0	188	1	88				2	29	30	31	32	33	34	1	76.0709	1.1	67.7914	1.2	61
1	53	72	172	24.34	0	0	1	150	90	110	1	2	4	1	1	1	0	1	0	1	2		2		0	0	180	1		0	180	0	180				1	53	54	55	56	57	58	2.2	32.9776	1.9	39.3727	1.8	42
0	45	58.5	157	23.73	0	1	0	164	93	116.667	6	1	4	1	1	0	1	1	0	0			0		1	1	0	0	132	0	132	0	132	11.5	202	4.3	2	45	46	47	48	49	50	1.4	45.2624	0.8	89.0371	0.9	77.2
0	49	47	155	19.56	0	0	1	140	80	100	6	1	4	1	1	0	0	1	0	0			0		0	0	200	0	200	0	200	0	200				2	49	50	51	52	53	54	1	66.1003	1	66.1003	1	66.1
1	26	48	160	18.75	0	0	1	130	70	90	5	1	3	1	1	1	0	1	0	0			0		0	0	201	0	201	0	201	0	201				1	26	27	28	29	30	31	1.2	82.9562	1.4	68.851	1.2	83
1	48	65	169	22.76	0	1	1	130	80	96.6667	2	1	2	1	1	1	0	1	0	0			0		0	1	9	0	170	0	170	0	170				1	48	49	50	51	52	53	1.2	71.0775	1	88.6058	0.9	100.6
0	53	79	160	30.86	1	0	1	144	98	113.333	6	2	4	1	1	1	0	1	0	0			0		0	0	91	1		1	91	0	91				2	53	54	55	56	57	58	1.2	51.555	1.2	51.555	1.1	57.3
1	55	61	163	22.96	0	0	0	120	80	93.3333	6	1	3	1	1	0	0	0	0	0			0		0	1	117	0	158	0	158	1	119	11.9			1	55	56	57	58	59	60	0.8	100.566	0.9	95.8137	1.1	75.2
1	50	61	169	21.36	0	0	1				5		4	1	1	1	1	0	0	1	2		2		0	0	63	0	63	0	63	0	63	13.7	221	3.6	1	50	51	52	53	54	55	1.4	58.169	1.7	45.999	1.5	53.5
0	45	43	147	19.9	0	0	1	111	69	83	3		4	1	1	1	0	0	0	0			0		0	0	86	0	86	0	86	0	86	11.4	176	3.1	2	45	46	47	48	49	50	0.8	89.0371	0.9	77.2196	1	68
1	65	72	172	24.34	0	1	1	140	100	113.333	2	1	4	1	1	1	0	0	0	0			0		0	0	13	0	13	0	13	0	13				1	65	66	67	68	69	70	1.7	41.3987	1.6	44.547	1.7	41.4
0	46	56	154	23.61	0	0	1	115	80	91.6667	6	2	2	1	1	0	0	1	0	0			0		0	0	111	0	111	0	111	0	111				2	46	47	48	49	50	51	1	67.5081	1.2	54.1534	1.3	49.2
0	28	52	164	19.33	0	0	0	150	110	123.333	6	1	1	1	0	1	0	1	0	0			0		0	0	204	0	204	0	204	0	204				2	28	29	30	31	32	33	1.3	55.7843	1.6	43.3999	1.5	46.9
1	44	78	180	24.07	0	0	1				6	1	6	1	1	0	0	1	0	1	2		2		0	0	118	0	118	0	118	0	118				1	44	45	46	47	48	49	1.5	55.8176	1.3	66.3602	1.6	51.6
0	24	62	168	21.97	0	0	1	135	87	103	4	1	3	1	1	0	0	1	0	0			0		0	0	183	0	183	0	183	0	183				2	24	25	26	27	28	29	1.2	63.2037	1.1	70.2148	1.4	52.5
0	44	52	151	22.81	0	1	1	89	60	69.6667	2		5	1	1	0	1	1	0	1	2		0		0	0	60	0	60	0	60	0	60	10.8	168	3.3	2	44	45	46	47	48	49	0.8	89.6647	1.2	54.9196	0.8	89.7
1	38	70				0	1				6	2	4	1	1	1	2	0	0	0			0		0	0	136	0	136	0	136	0	136	14.7	277		1	38	39	40	41	42	43	0.9	107.967	0.9	107.967	1	95.1
0	44	45	156	18.49	0	0	1				1	1	3	1	1	0	0	1	0	0			0		0	0	145	0	145	0	145	0	145	11.9	324	3.7	2	44	45	46	47	48	49	0.7	105.374	0.6	110.856	0.9	77.8
1	54	61	168	21.61	0	0	1	108	82	90.6667	6	3	4	1	1	1	0	1	0	1	2		2		1	1	1	0	192	0	192	1	76				1	54	55	56	57	58	59	1.4	56.5573	1.7	44.7244	2.2	32.7
0	28	45	150	20	0	0	1				6	1	3	1	1	0	0	1	0	1	2		2		0	0	190	0	190	0	190	0	190				2	28	29	30	31	32	33	0.9	87.0142	1	76.6072	0.9	87
1	53	81	170	28.03	1	1	1	156	100	118.667	2	2	3	1	1	1	0	1	0	0			0		0	0	186	0	186	0	186	0	186				1	53	54	55	56	57	58	1.1	76.2368	1.1	76.2368	1.1	76.2
1	60					0	1	130	80	96.6667	6	3				1	0	0	0	1	2		2		0	1	94	0	174	0	174	0	174				1	60	61	62	63	64	65	1.3	59.3056	1.3	59.3056	1.5	49.9
1	40	62	174	20.48	0	0	1	132	75	94	6	1	2	1	1	0	0	1	0	1	2		2		0	0	199	0	199	0	199	0	199				1	40	41	42	43	44	45	1.3	68.2513	1.4	62.4021	1.5	57.4
1	64	66	164	24.54	0	0	1	140	80	100	5	2	5	1	1	1	0	1	0	0			0		0	0	119	0	119	1	119	0	119				1	64	65	66	67	68	69	1	79.1863	0.9	89.9438	1.1	70.6
1	57	64	160	25	1	0	1	150	90	110	6	2	2	1	1	1	0	1	0	0			0		0	0	176	0	176	0	176	0	176				1	57	58	59	60	61	62	0.9	94.477	1.1	74.1245	1.1	74.1
0	33	42	158	16.82	0	0	1				6	1	4	1	1	1	2	0	0	1	2		2		0	0	157	0	157	0	157	0	157	15	227		2	33	34	35	36	37	38	0.6	119.762	0.6	119.762	0.8	96.9
1	57	59	172	19.94	0	0	1	144	80	101.333	6					1	1	0	0	1	2		0		1	1	2	0	6	1	6	0	6	7.9	141	3	1	57	58	59	60	61	62	1.1	74.1245	0.9	94.477	0.9	94.5
1	35	60	162	22.86	0	0	1	137	82	100.333	5	1	4	1	1	0	0	1	0	0			0		0	0	29	0	29	0	29	1	29				1	35	36	37	38	39	40	1.1	86.5124	1.2	77.8739	1.1	86.5
1	39	60	163	22.58	0	0	0	120	90	100	6	1	5	1	1	1	0	1	0	1	2		2		0	0	201	0	201	0	201	0	201				1	39	40	41	42	43	44	1.9	43.4416	1.6	53.4734	1.4	62.8
0	42	53	154	22.35	0	0	1				6	1	1	1	0	1	0	1	0	0			0		0	0	178	0	178	0	178	0	178				2	42	43	44	45	46	47	0.9	78.8642	0.9	78.8642	0.8	90.9
0	47	66	164	24.54	0	0	0				6	0	6	1	1	0	0	0	0	0			0		0	0	158	0	158	0	158	0	158	13	205		2	47	48	49	50	51	52	0.9	76.1423	1	67.0355	0.9	76.1
0	32	42	152	18.18	0	0	1	136	82	100	6	1	1	1	0	0	0	1	0	0			0		0	0	193	0	193	0	193	0	193				2	32	33	34	35	36	37	0.9	84.6033	0.9	84.6033	1	74.5
1	59	54.2	154	22.85	0	1	1				2	1	1	1	0	0	0	1	0	0			0		0	0	130	0	130	0	130	0	130	11	204	4	1	59	60	61	62	63	64	0.8	97.7796	0.9	93.159	0.9	93.2
0	42	57	161	21.99	0	0	1	130	75	93.3333	6	1	3	1	1	0	0	1	0	0			0		0	0	189	0	189	0	189	0	189				2	42	43	44	45	46	47	0.9	78.8642	1.2	55.6966	1.2	55.7
1	57	81	173	27.06	1	1	1	143	70	94.3333	6	1	2	1	1	0	0	1	0	0			0		0	0	178	0	178	0	178	0	178				1	57	58	59	60	61	62	1.3	60.5687	0.9	94.477	1.2	66.7
1	30	65	174	21.47	0	0	0				6		2	1	1	0	0	0	0	1	2		1		0	0	98	0	98	0	98	0	98	15.9	179	4.7	1	30	31	32	33	34	35	1.4	66.9433	1.5	61.5859	1.7	52.9
0	26	47	153	20.08	0	0	0	134	72	92.6667	6	1	3	1	1	0	0	1	0	0			0		0	0	182	0	182	0	182	1	147				2	26	27	28	29	30	31	1.4	51.7252	1.1	69.2352	1.5	47.6
0	30	49	163	18.44	0	0	1	118	73	88	1	1	3	1	1	1	0	0	0	0			0		1	1	0	0	190	0	190	1	131				2	30	31	32	33	34	35	1.3	55.006	1.5	46.2672	1.4	50.3
1	60	65.9	163.6	24.62	0	1	1	116	62	80	2		2	1	1	0	0	0	0	0			0		0	0	69	0	69	0	69	0	69	10.9	170	3.5	1	60	61	62	63	64	65	0.9	92.5069	1	81.4429	1.2	65.3
1	46	68	165	24.98		0	1	96	60	72	1		5	1	1	0	1	0	0	0			0		0	0	60	0	60	0	60	0	60	13.1	175	3.6	1	46	47	48	49	50	51	0.8	107.129	0.8	107.129	1.1	80.1
0	52	70	158	28.04	1	0	1	140	100	113.333	6	1				1	0	1	0	0			0		0	0	173	0	173	0	173	0	173				2	52	53	54	55	56	57	1.1	57.6777	1	64.7219	1.1	57.7
0	59	58	156	23.83	0	0	1	122	74	90	1		4	1	1	0	1	0	0	0			0		0	0	20	0	20	0	20	0	20	9.9	166	4.3	2	59	60	61	62	63	64	0.8	80.6975	1.08	56.1419	1.17	49.4
1	52	50	165	18.37	0	0	1				6	1	4	1	1	1	0	1	0	1	2		0		0	0	107	0	107	0	107	0	107				1	52	53	54	55	56	57	1.2	69.1081	1.3	62.7338	1.2	69.1
0	34	57	155	23.73	0	0	1				6	1				1	0	0	0	0			0		1	1	0	0	184	0	184	1	125				2	34	35	36	37	38	39	2	31.7702	1	73.4454	1.1	65.5
1	45	56	158	22.43	0	0	1	150	90	110	6	1	4	1	1	1	0	1	0	1	2		2		0	0	203	0	203	0	203	0	203				1	45	46	47	48	49	50	1	90.4929	1.1	80.6438	1.1	80.6
0	34	43	155	17.9	0	0	1	105	71	82.3333	1		0	0	0	0	1	0	0	0			0		0	0	22	0	22	0	22	0	22	15	187	4.4	2	34	35	36	37	38	39	0.9	83.423	0.93	80.1805	1	73.4
0	38	51	157	20.69	0	0	0	135	80	98.3333	6	0	2	1	1	0	0	0	0	0			0		0	0	122	0	122	0	122	0	122	12.9	154	4.1	2	38	39	40	41	42	43	0.8	93.5246	0.8	93.5246	0.9	81.1
0	39					0	1	140	70	93.3333	6	1	5	1	1	1	0	0	0	1	2		0		0	0	182	0	182	0	182	1	173				2	39	40	41	42	43	44	0.9	80.5438	1.5	43.4327	2.1	28.9
1	29	48	156	19.72	0	0	1				6	3	3	1	1	0	0	0	0	0			0		0	0	170	0	170	0	170	0	170				1	29	30	31	32	33	34	0.9	115.013	1	101.257	1.2	81.2
1	35	64	178	20.2	0	0	0				6	1	4	1	1	0	0	0	0	1	2		2		0	0	147	0	147	0	147	0	147	14.4	213	4.5	1	35	36	37	38	39	40	1.2	77.8739	1	97.0783	1.1	86.5
0	39	45	157	18.26	0	0	0				6	3	4	1	1	1	2	1	0	0			0		0	0	162	0	162	0	162	0	162	12.9	225	4.3	2	39	40	41	42	43	44	0.6	114.819	0.6	114.819	0.7	109.1
1	43	53	163	19.95	0	0	1	120	90	100	1	2	0	0	0	0	0	1	0	0			0		0	0	169	0	169	0	169	0	169	13.8	242	4.2	1	43	44	45	46	47	48	1.1	81.7847	1.2	73.6183	1.3	66.8
0	27	60	163	22.58	0	0	0				6	1	5	1	1	1	0	1	0	0			0		0	0	178	0	178	0	178	0	178				2	27	28	29	30	31	32	1	77.1472	1.2	61.8857	1.3	56.2
1	46	68	165	24.98		0	1	134	79	97.3333	6	0	2	1	1	0	0	1	0	0			0		1	1	1	0	201	0	201	0	201				1	46	47	48	49	50	51	0.9	102.067	1	89.8594	0.7	113.2
0	37	53	158	21.23	0	0	1				1	1	2	1	1	0	0	1	0	0			0		0	1	53	0	186	0	186	0	186				2	37	38	39	40	41	42	1	71.9139	1	71.9139	1	71.9
0	44	45	155	18.73	0	0	0	132	83	99.3333	6	1	3	1	1	1	1	0	0	0			0		0	0	125	0	125	0	125	0	125	13.1	162	4.1	2	44	45	46	47	48	49	0.5	117.709	0.6	110.856	0.5	117.7
1	55	66	170	22.84	0	0	1	140	90	106.667	1	1	2	1	1	0	0	1	0	1	2		0		0	1	162	0	151	0	151	0	151	11.7	257	3.8	1	55	56	57	58	59	60	1.2	67.667	0.9	95.8137	0.9	95.8
1	49	76	170	26.3	1	0	1	133	92	105.667	5		3	1	1	0	1	0	0	1	2		2		0	0	74	0	74	0	74	0	74	9.7	231	2.7	1	49	50	51	52	53	54	1.6	49.846	1	87.9856	1.1	78.4
1	42	60	160	23.44	0	0	1				6	1	5	1	1	1	2	1	0	1	2		2		0	0	157	0	157	0	157	0	157	11.9	263		1	42	43	44	45	46	47	0.9	104.975	0.8	110.182	1	92.4
1	27	70	172	23.66	0	0	0				1	1	6	1	1	0	1	0	0	1	2		0		0	0	127	0	127	0	127	0	127	14	153	4	1	27	28	29	30	31	32	1.1	91.5133	1.1	91.5133	0.9	116.6
1	32	57	163	21.45	0	0	1				6	1	0	0	0	0	0	1	0	1	2		1		0	1	81	0	185	0	185	0	185				1	32	33	34	35	36	37	1.1	88.3549	1.4	66.0094	1.1	88.4
0	44	38	147	17.59	0	0	0	110	60	76.6667	6	1	2	1	1	0	0	1	0	0			0		0	0	198	0	198	0	198	0	198				2	44	45	46	47	48	49	0.9	77.7639	0.8	89.6647	0.9	77.8
1	27	49	165	18	0	0	1	123	75	91	1	0	1	1	0	0	0	1	0	0			0		0	0	183	0	183	0	183	0	183				1	27	28	29	30	31	32	1.3	74.7774	1.4	68.369	1.3	74.8
1	32	63	171	21.55	0	0	1	160	80	106.667	6	1	5	1	1	0	0	1	0	0			0		0	0	153	0	153	0	153	0	153	13.4	210	3.9	1	32	33	34	35	36	37	1.4	66.0094	1.2	79.5324	1.5	60.7
0	28	48	155	19.98	0	0	0				6	2	5	1	1	1	0	1	0	0			0		0	1	39	0	176	0	176	0	176				2	28	29	30	31	32	33	0.7	117.909	0.8	100.331	1	76.6
0	27	45	157	18.26	0	0	1	120	80	93.3333	6	1	5	1	1	0	0	1	0	0			0		0	0	109	0	109	0	109	0	109				2	27	28	29	30	31	32	0.8	101.038	1	77.1472	1.1	68.8
0	37	52	161	20.06	0	0	1				6	1	5	1	1	1	0	1	0	1	2		2		0	1	10	0	184	0	184	1	25				2	37	38	39	40	41	42	1.1	64.0868	1	71.9139	1.4	47.9
1	29	63	178	19.88	0	0	1				6	1	5	1	1	0	1	1	0	0			0		0	0	155	0	155	0	155	0	155				1	29	30	31	32	33	34	1.1	90.2366	1.3	73.7342	1.2	81.2
0	42	42	147	19.44	0	0	1	129	79	95.6667	6	1	3	1	1	0	0	1	0	0			0		0	0	200	0	200	0	200	0	200				2	42	43	44	45	46	47	1	69.4319	1.2	55.6966	1.3	50.6
1	38	30	170	10.38	0	0	1				6	1	4	1	1	1	0	0	0	0			0		0	0	166	0	166	0	166	1	96				1	38	39	40	41	42	43	1.2	76.25	1.4	63.285	1.4	63.3
0	41	51	158	20.43	0	0	1	119	59	79	6		3	1	1	1	1	0	0	0			0		0	0	113	0	113	0	113	0	113	10.9	153	3.9	2	41	42	43	44	45	46	1.4	46.5523	1.6	39.6122	1.7	36.8
1	49	62	161	23.92	0	0	1	125	82	96.3333	6	1	5	1	1	0	0	1	0	1	2		2		0	0	191	0	191	0	191	1	141				1	49	50	51	52	53	54	1.5	53.8911	1.4	58.5791	1.5	53.9
1	50					1	1	120	80	93.3333	2	2				1	0	0	0	0			0		0	0	174	0	174	0	174	0	174				1	50	51	52	53	54	55	1.6	49.4971	1.3	63.6214	1.4	58.2
1	62	65.1	159	25.75	1	0	1	160	90	113.333		1	5	1	1	0	1	1	0	0	0		0		0	0	4	0	4	1	4	0	4	9.1	246	3	1	62	63	64	65	66	67	1.3	58.4782	0.8	95.7406
0	41	59	157	23.94	0	0	0				1	1	0	0	0	1	0	0	0	1	2		1		0	0	153	0	153	0	153	0	153	13.6	255	3.8	2	41	42	43	44	45	46	0.8	91.5743	0.8	91.5743	1.2	56.1
0	34	43	151	18.86	0	0	1	120	70	86.6667	1	1	5	1	1	1	0	1	0	0			0		0	0	198	0	198	0	198	0	198				2	34	35	36	37	38	39	1	73.4454	0.9	83.423	0.7	113
1	32	54	170	18.69	0	0	0	113	73	86.3333	6	0	3	1	1	0	0	1	0	1	2		2		0	0	195	0	195	0	195	0	195				1	32	33	34	35	36	37	1.4	66.0094	1.4	66.0094	1.4	66
1	41	66	172	22.31	0	0	1				6	1	3	1	1	0	0	1	0	1	2		1		0	1	7	0	187	0	187	0	187				1	41	42	43	44	45	46	1.4	61.9653	1.5	57.0063	1.6	52.7
1	39	59	161	22.76	0	0	1	150	100	116.667	1	2	0	0	0	0	0	1	0	0			0		0	0	203	0	203	0	203	0	203				1	39	40	41	42	43	44	1.2	75.7162	1.2	75.7162	1.3	68.7
0	28	44	158	17.63	0	0	0	135	90	105	1	1	4	1	1	1	0	1	0	0			0		0	0	194	0	194	0	194	0	194				2	28	29	30	31	32	33	1.1	68.2693	1	76.6072	0.9	87
1	34	54	170	18.69	0	0	1	160	100	120	5	1	5	1	1	0	0	1	0	0			0		1	1	0	0	203	0	203	0	203				1	34	35	36	37	38	39	1.3	71.1894	1.3	71.1894	1.4	65.1
0	42	50	164	18.59	0	0	0	130	65	86.6667	1	1	4	1	1	0	0	1	0	0			0		0	0	201	0	201	0	201	0	201				2	42	43	44	45	46	47	1.2	55.6966	1.1	61.875	1.1	61.9
0	34	53	155	22.06	0	0	1	128	83	98	6	1	3	1	1	1	0	1	0	0			0		0	0	194	0	194	0	194	0	194				2	34	35	36	37	38	39	0.9	83.423	0.9	83.423	0.9	83.4
0	34	46	156	18.9	0	0	1	120	70	86.6667	6	2	4	1	1	1	0	1	0	0			0		0	0	204	0	204	0	204	0	204				2	34	35	36	37	38	39	0.8	96.1898	1.1	65.4517	1	73.4
0	54	42	146	19.7	0	0	1	115	80	91.6667	6	1	3	1	1	1	0	1	0	0			0		0	0	178	0	178	0	178	0	178				2	54	55	56	57	58	59	1	63.819	0.9	72.4888	1	63.8
0	47	58	155	24.14	0	0	1	141	90	107	6		6	1	1	0	1	0	0	0			0		0	0	97	0	97	0	97	0	97	10.4	242	3.9	2	47	48	49	50	51	52	0.8	87.7949	1	67.0355	0.8	87.8
1	36	67	171	22.91	0	0	1	125	89	101	6	1	0	0	0	0	0	1	0	1	2		2		0	0	204	0	204	0	204	0	204				1	36	37	38	39	40	41	1.4	64.1804	1.5	59.0442	1.5	59
0	36	49	160	19.14	0	0	0	117	86	96.3333	6	1	2	1	1	0	0	1	0	1	2		2		0	0	199	0	199	0	199	0	199				2	36	37	38	39	40	41	1.2	58.0943	1.2	58.0943	1.1	64.5
0	35	59	158	23.63	0	0	0	159	86	110.333	6	1	5	1	1	1	0	0	0	0			0		0	0	178	0	178	0	178	0	178				2	35	36	37	38	39	40	1.1	64.9936	1	72.9313	0.9	82.8
0	39	50	165	18.37	0	0	0	120	65	83.3333	1	1	0	0	0	0	0	1	0	0			0		0	0	130	0	130	0	130	1	43				2	39	40	41	42	43	44	0.9	80.5438	1.1	63.1928	1.2	56.9
1	52	72	165	26.45	1	0	1				3		3	1	1	0	0	0	0	0	0		0		0	0	87	0	87	0	87	0	87	15.8	221	3.7	1	52	53	54	55	56	57	0.8	102.708	1	86.1508	0.8	102.7
1	27	59	169	20.66	0	0	1	123	76	91.6667	6	1				0	0	1	0	0			0		0	0	192	0	192	0	192	0	192				1	27	28	29	30	31	32	1.1	91.5133	1.4	68.369	1.4	68.4
1	57	61	177	19.47	0	1	1	150	80	103.333	2	1	3	1	1	0	0	1	0	0			0		0	0	160	1	107	0	160	1	107				1	57	58	59	60	61	62	1	83.1774	1.2	66.723	1.3	60.6
1	29	92				0	0				6	1	2	1	1	0	0	1	0	0			0		0	0	191	0	191	0	191	0	191				1	29	30	31	32	33	34	1.4	67.4152	1.7	53.3106	1.9	46.6
0	46	53	148	24.2	0	0	0	120	80	93.3333	6	1	5	1	1	0	0	1	0	0			0		0	0	192	0	192	0	192	0	192				2	46	47	48	49	50	51	1	67.5081	1.2	54.1534	1.3	49.2
1	57	68	168	24.09	0	0	1	143	97	112.333	6		6	1	1	0	1	1	0	0			0		0	0	34	0	34	0	34	0	34	13	192	3.7	1	57	58	59	60	61	62	0.9	94.477	1.3	60.5687	1.1	74.1
0	39	51	153	21.79	0	0	1	140	90	106.667	1	1	5	1	1	0	0	1	0	0			0		1	1	0	0	148	0	148	0	148	12.4	280	3.8	2	39	40	41	42	43	44	0.9	80.5438	0.9	80.5438	1	70.9
1	40	65	161	25.08	1	0	1	124	71	88.6667	1					1	1	0	0	0			0		0	0	29	0	29	0	29	0	29	12.9	257	4.2	1	40	41	42	43	44	45	0.9	106.461	1.3	68.2513	1.4	62.4
1	30	64	179	19.97	0	0	1	112	62	78.6667	1	1	4	1	1	1	1	0	0	0			0		0	1	18	0	142	0	142	0	142	15.6	206	4.3	1	30	31	32	33	34	35	1.5	61.5859	1.9	46.2767	1.6	57
1	55					0	1	120	90	100	6	0				0	0	1	0	0	0		0		0	0	7	0	7	1	7	1	5		153	3.1	1	55	56	57	58	59	60	0.9	95.8137	0.8	100.566	5	12.1
0	49	55	152	23.81	0	0	1				6	2	4	1	1	1	0	1	0	0			0		0	1	74	1	84	1	84	1	75				2	49	50	51	52	53	54	1.3	48.1333	1.2	53.0241	1	66.1
0	42	49	146	22.99	0	0	1	130	70	90	6	0	1	1	0	0	0	1	0	0			0		0	0	191	0	191	0	191	0	191				2	42	43	44	45	46	47	0.8	90.9333	0.9	78.8642	1	69.4
1	34	73	168	25.86	1	0	1	130	80	96.6667	6	3	6	1	1	1	0	1	0	1	2		2		0	0	200	0	200	0	200	0	200				1	34	35	36	37	38	39	1.3	71.1894	1.4	65.0885	1.4	65.1
0	35	47	158	18.83	0	0	1	125	80	95	6	1	5	1	1	1	0	1	0	0			0		0	1	97	0	204	0	204	1	113				2	35	36	37	38	39	40	1.2	58.5038	1.3	53.1076	1.4	48.6
1	41	70	178	22.09	0	0	1				1	1	4	1	1	0	0	1	0	1	2		1		0	0	179	0	179	0	179	1	#NULL!				1	41	42	43	44	45	46	1.3	67.7735	1.1	82.9419	1.4	62
1	48	77	176	24.86	0	1	1				2		3	1	1	0	0	1	0	0			0		0	0	93	0	93	0	93	0	93	10.7	114	3.9	1	48	49	50	51	52	53	1.5	54.271	1.2	71.0775	1.4	59
0	38	50	160	19.53	0	0	1				6	1	3	1	1	0	0	0	0	0			0		0	0	174	0	174	0	174	0	174				2	38	39	40	41	42	43	1.2	57.2838	1.8	35.0863	1.4	47.5
0	31	51	161	19.68	0	0	1	108	71	83.3333	1		1	1	0	0	1	0	0	0			0		1	1	3	0	62	0	62	0	62	10	159	4.3	2	31	32	33	34	35	36	1.3	54.621	1.7	39.4916	1.4	49.9
0	56	54	154	22.77	0	0	0				6	1	4	1	1	1	0	0	0	1	2		0		0	0	175	0	175	0	175	0	175				2	56	57	58	59	60	61	0.9	71.4775	1	62.9286	1	62.9
1	57	58	164	21.56	0	1	1	140	74	96	2	1	5	1	1	1	0	1	0	0			0		0	0	29	0	29	1	29	0	29				1	57	58	59	60	61	62	1.3	60.5687	1.2	66.723	1.1	74.1
0	49	53	162	20.2	0	0	1	120	68	85.3333	1		3	1	1	0	1	0	0	0			0		0	0	27	0	27	0	27	0	27	12.8	218	4	2	49	50	51	52	53	54	0.7	101.737	1	66.1003	1	66.1
1	37	62	167	22.23	0	0	1	130	90	103.333	6	1	5	1	1	0	0	1	0	0			0		0	0	200	0	200	0	200	0	200				1	37	38	39	40	41	42	1.1	85.3054	1.1	85.3054	1.1	85.3
1	45	61	165	22.41	0	0	1	132	87	102	1		3	1	1	0	0	1	0	1	2		1		0	1	11	0	98	0	98	0	98	11.4	225	3.8	1	45	46	47	48	49	50	1.2	72.5913	1.6	51.2665	1.6	51.3
1	37	55	164	20.45	0	0	1	145	90	108.333	6	1	3	1	1	0	0	1	0	0			0		0	0	149	0	149	0	149	0	149				1	37	38	39	40	41	42	1.3	69.7048	1.1	85.3054	1.1	85.3
1	33	73	170	25.26	1	0	1	150	90	110	1	1	4	1	1	1	0	0	0	0			0		0	0	185	0	185	0	185	1	134				1	33	34	35	36	37	38	1.3	71.6912	1.8	48.3726	1.7	51.8
1	56	71	167	25.46	1	0	0	120	90	100	6	1	4	1	1	0	0	1	0	0	0		0		0	1	131	0	170	0	170	0	170	12.1	157	3.7	1	56	57	58	59	60	61	1.4	55.7683	1.5	51.3053	1.5	51.3
0	37	59.4	156	24.41	0	0	0	140	80	100	6		4	1	1	0	1	1	0	0			0		0	0	111	0	111	0	111	0	111	11.3	165	3.7	2	37	38	39	40	41	42	0.9	81.6833	1.1	64.0868	1.2	57.7
1	36	69	178	21.78	0	0	1	150	90	110	1	1	2	1	1	0	0	1	0	0			0		0	0	197	0	197	0	197	0	197				1	36	37	38	39	40	41	1.6	54.6123	1.5	59.0442	1.4	64.2
1	27	68	164	25.28	1	0	0	145	80	101.667	6	0	5	1	1	1	0	1	0	1	2		2		1	1	2	0	108	0	108	1	98				1	27	28	29	30	31	32	2.1	41.876	1.8	50.4549	1.7	54.1
0	60	55	158	22.03	0	0	1	103	61	75	6	1	2	1	1	0	0	0	0	0			0		0	0	184	0	184	0	184	1	46				2	60	61	62	63	64	65	0.7	94.172	1.1	54.5257	1.3	44.6
1	43	55				1	1	140	90	106.667	6	1	3	1	1	0	0	1	0	1	2		2		0	1	103	0	107	0	107	1	79				1	43	44	45	46	47	48	1.3	66.828	1.4	61.1008	1.4	61.1
1	51	58	163	21.83	0	0	1	120	73	88.6667	6		6	1	1	0	1	0	0	0			0		0	0	49	0	49	0	49	0	49	12.1	148	3.5	1	51	52	53	54	55	56	0.8	103.432	0.9	98.5441	1	86.8
0	19	56	161	21.6	0	0	1				5	1	5	1	1	1	0	0	0	0			0		0	1	14	0	177	0	177	1	28				2	19	20	21	22	23	24	1.2	65.463	1	81.6068	1	81.6
1	29	81	179	25.28	1	0	1	140	80	100	5	1	0	0	0	0	0	1	0	0			0		0	0	201	0	201	0	201	0	201				1	29	30	31	32	33	34	1.1	90.2366	1.2	81.2262	1.2	81.2
0	39	44	151	19.3	0	0	1				6	1	4	1	1	1	0	0	0	1	2		0		0	0	191	0	191	0	191	0	191				2	39	40	41	42	43	44	0.9	80.5438	0.9	80.5438	0.9	80.5
0	43	65	156	26.71	1	0	1	130	89	102.667	6	1	0	0	0	0	0	1	0	0			0		0	0	202	0	202	0	202	0	202				2	43	44	45	46	47	48	1.2	55.3067	1.4	45.9028	1.3	50.2
1	35	69	173	23.05	0	0	0	125	90	101.667	6	1	3	1	1	0	0	1	0	0			0		1	1	2	0	202	0	202	0	202				1	35	36	37	38	39	40	1.3	70.6911	1.4	64.6328	1.9	44.7
0	49	58	155	24.14	0	0	1				6	1	4	1	1	1	0	0	0	1	2		2		1	1	0	1		0	112	1	101				2	49	50	51	52	53	54	5.3	8.80145	1.1	58.906	0.9	75.1
1	24	71	174	23.45	0	0	1	144	94	110.667	6	2	4	1	1	1	0	1	0	1	2		2		0	0	199	0	199	0	199	0	199				1	24	25	26	27	28	29	1.6	59.4154	1.9	48.2689	2.1	42.8
0	37	66	163	24.84	0	0	1				6	1	3	1	1	0	0	1	0	0			0		0	0	204	0	204	0	204	0	204				2	37	38	39	40	41	42	0.9	81.6833	1.3	52.3667	1.1	64.1
0	47	52	150	23.11	0	0	0	122	80	94	6	1	0	0	0	0	0	1	0	0			0		0	0	188	0	188	0	188	0	188				2	47	48	49	50	51	52	1	67.0355	1.1	59.7395	1.1	59.7
0	40	50	151	21.93	0	1	1	114	80	91.3333	6		6	1	1	1	1	0	0	0			0		0	0	75	1	61	0	75	0	75	10.5	194	3.7	2	40	41	42	43	44	45	0.7	108.377	1	70.4142	1	70.4
0	51	58	156	23.83	0	0	0	130	90	103.333	1	1	3	1	1	0	0	1	0	0			0		0	0	192	0	192	0	192	0	192				2	51	52	53	54	55	56	0.9	74.0326	1	65.1782	1.1	58.1
1	34	62	170	21.45	0	0	1	130	90	103.333	6	1	2	1	1	0	0	1	0	1	2		2		0	0	193	0	193	0	193	0	193				1	34	35	36	37	38	39	1.5	59.8795	1.7	51.4707	1.9	45
1	21	45	154	18.97	0	0	0	155	105	121.667	6	1	4	1	1	1	0	1	0	1	2		2		0	0	146	0	146	0	146	0	146				1	21	22	23	24	25	26	1	107.111	1.1	95.4528	0.9	121.7
1	28	62	177	19.79	0	0	1	120	80	93.3333	6	1	2	1	1	0	0	1	0	0			0		0	0	203	0	203	0	203	0	203				1	28	29	30	31	32	33	1.2	81.7988	1.1	90.8727	1.3	74.3
1	40	66	183	19.71	0	0	0				1	2	3	1	1	1	0	1	0	1	2		1		0	0	175	0	175	0	175	0	175				1	40	41	42	43	44	45	1.3	68.2513	1.2	75.1862	1.4	62.4
0	67	59	152	25.54	1	1	1	130	80	96.6667	6	1	4	1	1	1	0	1	0	0			0		0	1	24	1		1	71	1	70				2	67	68	69	70	71	72	0.9	66.1623	0.8	76.2877	0.8	76.3
1	53	75	173	25.06	1	0	1	140	86	104	4		4	1	1	0	1	0	0	1	2		2		0	0	63	0	63	0	63	0	63	11.6	214	3.5	1	53	54	55	56	57	58	2	37.0052	1.1	76.2368	1.3	62.3
1	44	62	169	21.71	0	0	1	130	100	110	6	1	6	1	1	0	0	1	0	0			0		1	1	1	0	182	0	182	0	182				1	44	45	46	47	48	49	1.6	51.6279	1.9	41.9423	1.7	48
0	52	50	152	21.64	0	0	1	130	80	96.6667	6	0	3	1	1	1	0	1	0	0			0		0	1	120	0	199	0	199	0	199				2	52	53	54	55	56	57	1	64.7219	1.3	47.1296	1.1	57.7
0	53	65	156	26.71	1	1	1	150	62	91.3333	2	1	2	1	1	0	0	1	0	0			0		0	0	74	0	74	1	74	0	74				2	53	54	55	56	57	58	1.1	57.2739	0.9	72.9998	0.9	73
1	37	56.8	161	21.91	0	0	0	152	92	112	6	1				1	1	0	0	1	2		2		0	0	129	0	129	0	129	0	129	12.7	212	3.7	1	37	38	39	40	41	42	1.3	69.7048	1.2	76.7875	1.3	69.7
1	32	67	166	24.31	0	0	1	160	100	120	6	1	5	1	1	0	0	1	0	1	2		2		0	0	194	0	194	0	194	0	194				1	32	33	34	35	36	37	1.3	72.1966	1.3	72.1966	1.1	88.4
1	61	65	165	23.88	0	0	1	140	80	100	6	1	4	1	1	0	0	1	0	0			0		0	0	147	0	147	0	147	0	147				1	61	62	63	64	65	66	1.2	64.8742	1.4	53.8435	1.5	49.5
0	48	58	156	23.83	0	1	1	150	90	110	2	0	3	1	1	0	0	1	0	0			0		0	0	202	0	202	0	202	0	202				2	48	49	50	51	52	53	1.1	59.3213	1.2	53.3979	1.4	44.3
1	25	61	169	21.36	0	0	1	135	83	100.333	1	1	2	1	1	0	0	1	0	0			0		0	0	129	0	129	0	129	0	129				1	25	26	27	28	29	30	1.1	92.8081	1.4	69.3363	1.3	75.8
0	30	58	145	27.59	1	0	1				6	1	2	1	1	0	0	1	0	0			0		0	0	84	0	84	0	84	0	84				2	30	31	32	33	34	35	0.8	98.9309	0.8	98.9309	0.9	85.8
0	23	50	157	20.28	0	0	1	160	90	113.333	6	1	5	1	1	0	0	1	0	0			0		0	0	201	0	201	0	201	0	201				2	23	24	25	26	27	28	0.9	90.1247	1	79.3457	1	79.3
0	25	48	157	19.47	0	0	1	140	60	86.6667	6	1	1	1	0	0	0	0	0	0			0		0	0	183	0	183	0	183	0	183				2	25	26	27	28	29	30	0.9	88.8674	0.8	102.467	0.9	88.9
1	22	57	170	19.72	0	0	1	123	81	95	1		4	1	1	0	1	0	0	1	2		2		1	1	0	0	84	0	84	0	84	7.9	172	3.1	1	22	23	24	25	26	27	1.6	60.2561	2	46.0083	2.3	38.9
1	55	68	167	24.38	0	0	1				1	2	0	0	0	0	0	1	0	0			0		0	0	183	0	183	0	183	0	183				1	55	56	57	58	59	60	1	84.3543	1.2	67.667	1.1	75.2
0	48	66	152	28.57	1	0	1	134	92	106	5		0	0	0	0	0	1	0	0			0		0	0	97	0	97	0	97	0	97	11.5	196	4.2	2	48	49	50	51	52	53	0.8	87.1803	0.8	87.1803	1	66.6
1	30	64	168	22.68	0	0	1	120	80	93.3333	6	1	0	0	0	0	0	1	0	1	2		2		0	0	199	0	199	0	199	0	199				1	30	31	32	33	34	35	1.2	80.6577	1.2	80.6577	1.3	73.2
0	32	57	153	24.35	0	0	1	130	80	96.6667	6	1	5	1	1	1	0	1	0	0			0		0	0	67	0	67	0	67	0	67				2	32	33	34	35	36	37	1.3	54.2386	1.2	59.7498	1.2	59.7
1	29	87	175	28.41	1	0	1	132	75	94	6	1	5	1	1	1	0	0	0	0			0		0	0	179	0	179	0	179	0	179				1	29	30	31	32	33	34	1.7	53.3106	1.3	73.7342	1.3	73.7
1	29	64	170	22.15	0	0	1	130	80	96.6667	6	1	3	1	1	0	0	1	0	0			0		0	0	199	0	199	0	199	1	63				1	29	30	31	32	33	34	1.2	81.2262	1.3	73.7342	1.4	67.4
0	38	54	163	20.32	0	0	1	120	75	90	6	1	4	1	1	1	0	1	0	1	2		2		1	1	0	0	178	0	178	0	178				2	38	39	40	41	42	43	1.5	43.7389	1.5	43.7389	1.7	37.6
1	31	55	170	19.03	0	0	1	108	59	75.3333	1		4	1	1	1	1	0	0	0			0		0	1	27	0	38	0	38	0	38	14.9	278	4.1	1	31	32	33	34	35	36	1	99.8447	1	99.8447	1.3	72.7
1	40	64	174	21.14	0	0	0				5		0	0	0	0	0	1	0	0	0		0		0	0	103	0	103	0	103	0	103	14	170	4	1	40	41	42	43	44	45	1.2	75.1862	1.3	68.2513	1.5	57.4
1	57	59	165	21.67	0	1	1	120	80	93.3333	5	1	2	1	1	0	0	1	0	0			0		0	0	145	1		0	145	1	134				1	57	58	59	60	61	62	1.2	66.723	1.4	55.3779	1.4	55.4
0	48	50.7	159	20.05	0	0	1				6	1	4	1	1	0	0	0	0	0			0		0	0	140	0	140	0	140	0	140	14.2	167	3.9	2	48	49	50	51	52	53	1.2	53.3979	1.3	48.4727	0.9	75.6
0	51	60	161	23.15	0	1	1	130	70	90	2	1	3	1	1	0	1	0	0	1	2		2		0	0	46	0	46	0	46	0	46	12.4	177	4	2	51	52	53	54	55	56	1	65.1782	1.2	52.2844	1.1	58.1
0	37	57	161	21.99	0	0	1				1		3	1	1	0	1	0	0	0			0		0	0	52	0	52	0	52	0	52	13	203	4.1	2	37	38	39	40	41	42	0.9	81.6833	1	71.9139	1	71.9
0	26	52	157	21.1	0	0	1				5	2	5	1	1	1	0	1	0	1	2		0		0	1	79	0	105	1	105	1	92				2	26	27	28	29	30	31	1.4	51.7252	1	77.691	1.3	56.6
0	30	49	159	19.38	0	0	1	110	70	83.3333	6	1	0	0	0	0	0	1	0	0			0		0	0	123	0	123	0	123	0	123	12.5	171	3.2	2	30	31	32	33	34	35	0.9	85.8003	1.1	67.3169	0.9	85.8
1	45	63	164	23.42	0	0	1	140	60	86.6667	5		5	1	1	1	1	0	0	1	2		0		0	0	68	0	68	0	68	0	68	13.4	243	3.9	1	45	46	47	48	49	50	1	90.4929	1	90.4929	1	90.5
1	18	54	170	18.69	0	0	0	118	68	84.6667	5		3	1	1	1	1	0	0	0			0		0	1	29	0	50	0	50	0	50				1	18	19	20	21	22	23	1	109.392	1	109.392	1.1	97.5
0	40	61	163	22.96	0	0	1	150	90	110	6	1	5	1	1	1	0	1	0	1	2		2		1	1	3	0	186	0	186	0	186				2	40	41	42	43	44	45	1.5	43.1287	1.9	32.4076	1.6	39.9
0	53	63	161	24.3	0	0	0				6	1	4	1	1	1	0	1	0	1	2		1		0	1	56	0	184	0	184	0	184				2	53	54	55	56	57	58	0.9	72.9998	0.9	72.9998	0.9	73
1	53	60	164	22.31	0	1	1				2	1	4	1	1	0	0	0	0	0			0		0	0	165	0	165	0	165	0	165	13.5	240		1	53	54	55	56	57	58	1.6	48.4649	1.3	62.2947	1.2	68.6
1	28	73	173	24.39	0	0	1	140	100	113.333	6	1	2	1	1	0	0	1	0	0			0		0	0	130	0	130	1	130	1	81				1	28	29	30	31	32	33	1.8	50.1017	1.8	50.1017
0	36					1	0	139	93	108.333			4	1	1	#NULL!	4	0	0	1	2		0		0	0	35	0	35	0	35	0	35	10.4	212	4	2	36	37	38	39	40	41	2	31.3269	2.4	25.1297	2.7	21.8
0	30	46	156	18.9	0	0	1	156	110	125.333	5	1	4	1	1	0	0	1	0	0			0		0	0	186	0	186	0	186	0	186				2	30	31	32	33	34	35	1	75.5384	0.9	85.8003	1.1	67.3
0	45	73	159	28.88	1	1	1	116	76	89.3333			4	1	1	0	1	0	0	0			0		0	1	4	0	41	0	41	0	41	9.8	199	3.2	2	45	46	47	48	49	50	1.2	54.5351	1.3	49.505	1.4	45.3
1	32	64	174	21.14	0	0	1	123	69	87	1	1	3	1	1	0	0	1	0	1	2		0		0	1	9	0	196	0	196	0	196				1	32	33	34	35	36	37	1.4	66.0094	1.7	52.1989	1.7	52.2
0	45	49	158	19.63	0	0	1				6	1	4	1	1	0	0	1	0	0			0		0	0	144	0	144	0	144	0	144	12.4	296	4.3	2	45	46	47	48	49	50	0.7	104.636	0.6	110.08	0.8	89
1	25	59	159	23.34	0	0	1				6	2	5	1	1	1	0	1	0	1	2	1	1		0	0	164	0	164	1	164	1	103				1	25	26	27	28	29	30	1.1	92.8081	1.2	83.5409	1.4	69.3
1	53	70	165	25.71	1	1	1				2	1	5	1	1	1	2	1	0	0	0		2		0	0	170	0	170	0	170	0	170	14.1	200		1	53	54	55	56	57	58	1	85.5477	0.8	101.989	0.8	102
1	58	50	167	17.93	0	0	1	139	79	99	1	1	5	1	1	1	0	1	0	0			0		0	0	193	0	193	0	193	0	193				1	58	59	60	61	62	63	1.2	66.2559	1.3	60.1447	1.5	50.6
1	43	62	167	22.23	0	1	1	130	80	96.6667	2	1	4	1	1	0	0	1	0	1	2		0		0	0	165	0	165	0	165	0	165	15.5	231		1	43	44	45	46	47	48	1.3	66.828	1.3	66.828	1.2	73.6
1	34	55	171	18.81	0	0	1	130	80	96.6667	1		3	1	1	0	1	1	0	0			0		0	0	44	0	44	0	44	0	44	10.5	218	3.9	1	34	35	36	37	38	39	1.7	51.4707	2.3	35.7144	1.8	48
1	24	64	171	21.89	0	0	1				1	1	0	0	0	0	0	1	0	0			0		0	0	194	0	194	0	194	0	194				1	24	25	26	27	28	29	1.2	84.1299	1.2	84.1299	1.2	84.1
0	26	57	164	21.19	0	0	1	124	76	92	6	1	4	1	1	0	0	1	0	0			0		0	0	196	0	196	0	196	1	84				2	26	27	28	29	30	31	1.2	62.3219	1.1	69.2352	1.1	69.2
0	27	46	157	18.66	0	0	1	133	69	90.3333	6	1	2	1	1	0	0	1	0	0			0		0	0	113	0	113	0	113	1	78				2	27	28	29	30	31	32	1.2	61.8857	1.4	51.3631	1.5	47.3
0	28	54	160	21.09	0	0	1	110	80	90	6	1	5	1	1	0	0	0	0	1	2	1	1		0	0	157	0	157	0	157	0	157	7.8	202	3.5	2	28	29	30	31	32	33	0.8	100.331	0.8	100.331	1	76.6
1	29	62	178	19.57	0	0	1	135	70	91.6667	1	1	3	1	1	0	0	1	0	0			0		0	1	13	0	182	0	182	1	38				1	29	30	31	32	33	34	1.3	73.7342	1.4	67.4152	1.4	67.4
1	59	66	167	23.67	0	1	1				6	0	2	1	1	0	0	1	0	0			0		0	0	144	0	144	0	144	0	144	12.6	347		1	59	60	61	62	63	64	1	82.017	1.3	59.7237	1.2	65.8
1	27	46	160	17.97	0	0	1	155	102	119.667	1		4	1	1	1	1	0	0	1	2		2		0	1	67	0	95	0	95	1	75	11	215	3.9	1	27	28	29	30	31	32	0.8	122.426	0.9	116.64	1.1	91.5
0	38	56	153	23.92	0	0	1	132	75	94	6	1	3	1	1	0	0	1	0	0			0		0	0	188	0	188	0	188	1	47				2	38	39	40	41	42	43	1	71.4105	1.1	63.6382	1.1	63.6
0	63	44.6	152	19.3	0	0	0	112	71	84.6667	1		3	1	1	0	0	0	0	1	2		2		0	1	27	0	93	0	93	1	68	11.8	131	3.6	2	63	64	65	66	67	68	1.3	43.625	1.4	39.8863	1.7	31.5
1	55	64	170	22.15	0	0	1				6	2	5	1	1	1	0	1	0	1	2	1	0		0	1	8	0	14	1	14	1	14				1	55	56	57	58	59	60	1.9	38.8234	1.3	61.4256	0.9	95.8
0	47	60	163	22.58	0	0	1	119	78	91.6667	5		2	1	1	0	0	0	0	1	2		2		0	0	79	0	79	0	79	0	79	12	274	3.6	2	47	48	49	50	51	52	0.7	103.177	0.8	87.7949	1.1	59.7
0	45	56	164	20.82	0	1	1				2	2	2	1	1	1	0	0	0	0			0		0	0	172	0	172	0	172	0	172				2	45	46	47	48	49	50	0.9	77.2196	0.8	89.0371	0.9	77.2
1	38	68	177	21.71	0	0	1	150	100	116.667	6	1	3	1	1	0	3	1	0	0			0		1	1	0	0	195	0	195	0	195				1	38	39	40	41	42	43	6.2	10.4705	1.7	50.0446	1.7	50
0	31	45	162	17.15	0	0	0	149	91	110.333	1	1	0	0	0	0	0	1	0	0			0		0	0	194	0	194	0	194	0	194				2	31	32	33	34	35	36	0.9	85.1997	0.8	98.2384	1	75
1	37	61	163	22.96	0	0	1				6	1	2	1	1	1	0	1	0	0			0		0	1	61	0	171	0	171	0	171				1	37	38	39	40	41	42	0.6	128.444	0.7	120.559	0.8	114.1
1	54	54	164	20.08	0	0	1	140	90	106.667	6	1	5	1	1	1	0	1	0	0			0		0	0	182	0	182	0	182	0	182				1	54	55	56	57	58	59	1.5	52.0311	1.3	61.8586	1.4	56.6
0	49	47	164	17.47	0	0	0	119	83	95	6	0	6	1	1	0	0	1	0	0			0		0	0	188	0	188	0	188	0	188				2	49	50	51	52	53	54	1.1	58.906	1.3	48.1333	1.2	53
0	53	54	158	21.63	0	0	1	102	54	70	5		0	0	0	0	1	0	0	0			0		0	0	38	0	38	0	38	0	38	9.8	154	3.8	2	53	54	55	56	57	58	0.6	104.064	0.8	84.1714	0.8	84.2
0	27	46	152	19.91	0	0	0	120	80	93.3333	6	1	5	1	1	1	0	0	0	0			0		0	0	176	0	176	0	176	0	176				2	27	28	29	30	31	32	0.8	101.038	1	77.1472	1.1	68.8
1	27	56	162	21.34	0	0	1	116	60	78.6667	6	3	5	1	1	1	1	0	0	1	2	1	1		0	1	10	0	74	0	74	0	74	12.2	246	4	1	27	28	29	30	31	32	1.1	91.5133	1.2	82.3755	1.3	74.8
0	43	57	156	23.42	0	0	1				6	3	4	1	1	1	1	0	0	1	2		0		0	0	47	0	47	0	47	0	47	14.3	206	3.9	2	43	44	45	46	47	48	0.8	90.2968	0.8	90.2968	0.8	90.3
0	39	58	155	24.14	0	0	1	105	60	75	2		3	1	1	1	1	0	0	1	2		0		0	0	60	0	60	0	60	0	60	11.1	170	3.7	2	39	40	41	42	43	44	0.8	92.87	1.1	63.1928	0.9	80.5
1	33	49	164	18.22	0	1	0	110	70	83.3333	2	1	3	1	1	0	0	1	0	0			0		0	1	12	0	76	0	76	1	18				1	33	34	35	36	37	38	1	98.4518	0.9	111.826	1.2	79
1	25	59	176	19.05	0	0	1	147	75	99	1	1	2	1	1	0	0	1	0	0			0		1	1	0	0	195	0	195	0	195				1	25	26	27	28	29	30	1.5	63.7874	1.3	75.8354	1.3	75.8
1	25	71	182	21.43	0	0	1				5	2	4	1	1	1	2	1	0	0			0		0	0	42	0	42	0	42	0	42				1	25	26	27	28	29	30	1.3	75.8354	1.4	69.3363	1.3	75.8
1	34	83	182	25.06	1	0	1	117	74	88.3333	5	1	3	1	1	1	0	1	0	0			0		0	0	16	0	16	0	16	0	16				1	34	35	36	37	38	39	1.1	87.1222	1.5	59.8795	1.3	71.2
1	26	68	178	21.46	0	0	1	150	110	123.333	6	1	0	0	0	0	0	1	0	0			0		0	0	93	0	93	0	93	0	93				1	26	27	28	29	30	31	1.2	82.9562	1.2	82.9562	1.3	75.3
1	50	57	173	19.05	0	0	1	140	80	100	6	1	3	1	1	0	0	1	0	1	2		2		0	0	175	0	175	0	175	1	103				1	50	51	52	53	54	55	1.5	53.5139	1.7	45.999	1.8	42.9
1	54	61	165	22.41	0	0	1	143	84	103.667	3		3	1	1	1	1	0	0	0			0		0	0	53	0	53	0	53	0	53	11.4	174	3.9	1	54	55	56	57	58	59	1.1	75.7032	1.2	68.144	1.1	75.7
1	56	66	172	22.31	0	0	0	114	56	75.3333	2		3	1	1	0	1	0	0	1	2	1	0		1	1	0	0	70	0	70	0	70	13.6	213	4	1	56	57	58	59	60	61	1.4	55.7683	1.5	51.3053	1.4	55.8
1	43	61	171	20.86	0	0	1	132	89	103.333	1	1	3	1	1	0	0	1	0	0			0		0	0	97	0	97	0	97	0	97				1	43	44	45	46	47	48	1.3	66.828	1.5	56.211	1.5	56.2
0	50	43	158	17.22	0	0	0				6	1	3	1	1	0	0	1	0	1	2		2		0	0	126	0	126	1	126	1	104				2	50	51	52	53	54	55	1.1	58.4937	0.9	74.5545	1	65.6
1	33	64	168	22.68	0	0	1				6	2	1	1	0	0	0	1	0	0			0		0	0	118	0	118	0	118	1	46				1	33	34	35	36	37	38	2	42.5871	1.8	48.3726	2.1	40.1
1	41	55	171	18.81	0	0	1	106	66	79.3333	5		2	1	1	1	1	0	0	1	2		2		0	0	78	0	78	0	78	0	78	9.6	129	3.8	1	41	42	43	44	45	46	1.2	74.6599	1.7	49.001	1.5	57
1	19	59	168	20.9	0	0	0	129	84	99	1	1	0	0	0	0	0	1	0	0			0		0	0	7	0	7	0	7	0	7				1	19	20	21	22	23	24	1.7	57.1902	1.8	53.3715	2	47
1	39	55	165	20.2	0	0	1	133	73	93	6	1	2	1	1	1	0	0	0	0	0		0		0	0	181	0	181	0	181	0	181				1	39	40	41	42	43	44	1.1	84.1153	1.3	68.7324	1.2	75.7
1	69	62	166	22.5	0	0	1				6	1	5	1	1	1	2	0	0	0			0		0	0	172	0	172	0	172	0	172				1	69	70	71	72	73	74	1.3	55.6723	1.4	50.9012	1.5	46.8
1	35	54	161	20.83	0	0	0	109	67	81	1	1	0	0	0	0	0	1	0	0			0		0	0	188	0	188	0	188	0	188				1	35	36	37	38	39	40	1.3	70.6911	1.4	64.6328	1.4	64.6
1	28	64.5	166	23.41	0	0	1					1				1	0	0	0	1	2		2		0	1	29	0	131	0	131	0	131	16.1	211	4.4	1	28	29	30	31	32	33	0.8	121.569	1	101.971	1	102
0	34	40	156	16.44	0	0	0				6	1	2	1	1	0	0	0	0	0			0		0	0	165	0	165	0	165	0	165	12.2	188		2	34	35	36	37	38	39	1.1	65.4517	1.1	65.4517	0.8	96.2
0	38	54	153	23.07	0	0	1	130	90	103.333	5	1	3	1	1	1	0	1	0	0			0		0	0	190	0	190	0	190	1	156				2	38	39	40	41	42	43	0.9	81.1115	1.1	63.6382	1	71.4
1	29	66	175	21.55	0	0	1				6	1	2	1	1	0	0	1	0	0			0		0	1	7	0	42	0	42	0	42				1	29	30	31	32	33	34	1.1	90.2366	1.2	81.2262	1.6	57.4
1	36	78	164	29	1	0	0	120	60	80	6	0	3	1	1	0	0	0	0	0			0		0	0	184	0	184	0	184	0	184				1	36	37	38	39	40	41	1.4	64.1804	1.3	70.1962	1.3	70.2
0	35	49	158	19.63	0	1	1	129	81	97	2	1				0	0	1	0	0			0		0	0	187	0	187	0	187	0	187				2	35	36	37	38	39	40	0.8	95.5165	0.9	82.839	0.8	95.5
0	46	40.3	155.5	16.67	0	0	1	119	73	88.3333	5		1	1	0	0	0	1	0	0			0		0	0	102	0	102	0	102	0	102	10.4	194	4.1	2	46	47	48	49	50	51	0.4	124.908	0.7	103.904	0.7	103.9
0	39	38	147	17.59	0	0	0	125	83	97	5	1	2	1	1	0	0	1	0	1	2		2		0	0	194	0	194	0	194	0	194				2	39	40	41	42	43	44	1	70.9106	1	70.9106	1	70.9
1	29	61	164	22.68	0	0	1	135	86	102.333	6	1	1	1	0	0	0	1	0	0			0		0	0	191	0	191	0	191	0	191				1	29	30	31	32	33	34	1.2	81.2262	1.3	73.7342	1.7	53.3
1	41	66	169	23.11	0	0	1	130	80	96.6667	6	1	3	1	1	1	0	1	0	1	2		1		0	1	154	0	185	0	185	0	185				1	41	42	43	44	45	46	2	40.2599	1.5	57.0063	1.2	74.7
1	61	62	170	21.45	0	1	1				4		2	1	1	0	0	1	0	1	2		2		0	0	88	0	88	0	88	0	88				1	61	62	63	64	65	66	1.2	64.8742	1.4	53.8435	1.2	64.9
0	35	64	165	23.51	0	0	1	132	65	87.3333	6	1	5	1	1	0	0	1	0	1	2	1	1		1	1	0	0	184	0	184	1	104				2	35	36	37	38	39	40	6.7	7.31458	1.9	33.5661	3.6	15.5
1	34	48				0	1				6	1	2	1	1	0	0	1	0	1	2		2		0	1	13	0	117	1	117	1	117				1	34	35	36	37	38	39	1	97.7626	1.3	71.1894	1.4	65.1
1	53	83	176	26.79	1	0	1	130	90	103.333	1	1	5	1	1	1	0	0	0	1	2		2		0	1	98	0	152	0	152	0	152	14.9	157	3.8	1	53	54	55	56	57	58	1.1	76.2368	1.3	62.2947	1.2	68.6
1	38	68	174	22.46	0	0	1	135	80	98.3333	6	1	4	1	1	0	0	1	0	0			0		1	1	1	0	193	0	193	1	191				1	38	39	40	41	42	43	3.4	21.6477	1.5	58.2204	1.7	50
0	35	45	158	18.03	0	0	1	127	75	92.3333	5	1	0	0	0	0	0	1	0	0			0		0	0	149	0	149	0	149	0	149	11.6	216	3.9	2	35	36	37	38	39	40	0.7	112.251	1.1	64.9936	1.1	65
1	57	67	168	23.74	0	1	1	140	90	106.667	2	0	4	1	1	1	0	1	0	1	2		2		0	1	65	1	139	1	142	1	113				1	57	58	59	60	61	62	1.7	43.7918	1.7	43.7918	1.3	60.6
1	29	66	179	20.6	0	0	1				6	1	4	1	1	1	0	1	0	1	2		1		0	0	157	0	157	0	157	1	123				1	29	30	31	32	33	34	1.8	49.751	1.4	67.4152	1.6	57.4
0	19	40	150	17.78	0	0	0	132	93	106	6	0	6	1	1	1	0	1	0	1	2		2		0	0	177	0	177	0	177	0	177				2	19	20	21	22	23	24	1	81.6068	0.8	106.878	0.8	106.9
1	46	71.7	172	24.24	0	0	1	138	86	103.333	1		5	1	1	0	0	0	0	0			0		1	1	0	0	103	0	103	0	103	11.5	198	4	1	46	47	48	49	50	51	1.3	65.4344	1.9	41.3572	1.9	41.4
1	46	75	177	23.94	0	0	1	150	95	113.333	6	1	5	1	1	0	0	1	0	0			0		0	0	9	0	9	1	9	1	9				1	46	47	48	49	50	51	1.4	59.8267	1.2	72.0831	1.1	80.1
1	41	62	168	21.97	0	0	1				6	1	4	1	1	0	0	1	0	1	2		2		0	0	190	0	190	0	190	0	190				1	41	42	43	44	45	46	2.3	34.0008	1.2	74.6599	1.3	67.8
1	47	65	162	24.77	0	0	0	152	84	106.667	5		3	1	1	1	1	0	0	1	2	1	1		0	0	79	0	79	0	79	0	79	14.7	213	3.7	1	47	48	49	50	51	52	0.9	101.352	0.9	101.352	0.9	101.4
1	25	58	168	20.55	0	0	0	121	62	81.6667	5		4	1	1	1	1	0	0	0			0		0	0	31	0	31	0	31	0	31	13.5	193	4.3	1	25	26	27	28	29	30	1.6	58.9995	1.7	54.8298	1.6	59
1	43	60	168	21.26	0	0	1				6	1	3	1	1	1	0	1	0	1	2		1		0	0	128	0	128	0	128	0	128				1	43	44	45	46	47	48	1.7	48.3174	1.5	56.211	1.5	56.2
1	22	55	163	20.7	0	0	1				6	1	4	1	1	0	0	1	0	1	2		1		0	1	59	0	163	0	163	1	98	12	216		1	22	23	24	25	26	27	1	106.361	1.1	94.7847	1.2	85.3
0	58	58	163	21.83	0	1	1	116	81	92.6667	4		3	1	1	0	1	1	0	0			0		0	0	16	0	16	0	16	0	16	11.1	227	3.5	2	58	59	60	61	62	63	0.6	100.473	0.7	95.5044	0.7	95.5
1	47	62	165	22.77	0	0	0				1	2	4	1	1	0	0	1	0	0			0		0	0	188	0	188	0	188	0	188				1	47	48	49	50	51	52	1.2	71.5785	1.3	64.9764	1.2	71.6
1	40					0	1	129	77	94.3333	6	1				0	0	1	0	1	2		2		0	0	190	0	190	0	190	0	190				1	40	41	42	43	44	45	1	93.7278	1.1	83.5265	1.3	68.3
1	24	69	179	21.53	0	0	1	139	76	97	6	1	1	1	0	0	0	1	0	0			0		0	0	191	0	191	0	191	0	191				1	24	25	26	27	28	29	1.4	69.8251	1.6	59.4154	1.4	69.8
0	48	48	147	22.21	0	0	1	105	78	87	5		4	1	1	1	1	0	0	0			0		0	0	70	0	70	0	70	0	70	12.1	233	3.8	2	48	49	50	51	52	53	0.8	87.1803	0.7	102.454	0.7	102.5
1	30	56	159	22.15	0	0	1				6	1	2	1	1	0	0	1	0	1	2		2		0	0	162	0	162	0	162	1	99	13.4	288		1	30	31	32	33	34	35	1.5	61.5859	1.2	80.6577	1	100.5
1	38	62	171	21.2	0	0	1				1	1	4	1	1	0	0	1	0	0			0		0	0	187	0	187	0	187	1	80				1	38	39	40	41	42	43	1.8	46.7031	1.3	69.2169	1.4	63.3
1	32	70	168	24.8	0	0	1				6	1	3	1	1	0	0	1	0	1	2	1	1		0	0	187	0	187	0	187	0	187				1	32	33	34	35	36	37	1.3	72.1966	1.4	66.0094	1.2	79.5
1	48	62	169	21.71	0	0	1				6	1	4	1	1	1	0	1	0	1	2	1	1		0	0	187	0	187	0	187	0	187				1	48	49	50	51	52	53	1	88.6058	1.1	78.9621	1.1	79
0	36	47	155	19.56	0	0	1				6	3	4	1	1	1	0	1	0	1	2		0		0	0	190	0	190	0	190	1	126				2	36	37	38	39	40	41	4.1	13.1525	1.6	41.0282	1.3	52.7
0	32		158			1	1	108	79	88.6667			5	1	1	#NULL!	4	0	0	1	2		0		0	0	42	0	42	0	42	0	42	12	149	3.2	2	32	33	34	35	36	37	0.7	114.642	0.5	128.062	0.8	97.6
1	20	66	175	21.55	0	0	1	135	75	95	6	1	2	1	1	0	0	1	0	0			0		1	1	0	0	190	0	190	0	190				1	20	21	22	23	24	25	1	107.866	1	107.866	1	107.9
1	44	50	160	19.53	0	0	0	140	90	106.667	5	0	5	1	1	1	0	0	0	1	2		2		0	0	182	0	182	0	182	0	182				1	44	45	46	47	48	49	0.9	103.511	1.2	73.103	1.3	66.4
1	40					0	1	155	95	115	6	3				0	0	1	0	0			0		1	1	0	0	131	0	131	0	131				1	40	41	42	43	44	45	1.5	57.4082	1.4	62.4021	1.4	62.4
1	37	70	163	26.35	1	0	1	120	70	86.6667	6	1	3	1	1	0	0	1	0	0			0		0	0	161	0	161	1	161	1	76				1	37	38	39	40	41	42	1.6	54.23	1.5	58.6308	1.7	50.4
1	35	68	173	22.72	0	0	0	130	70	90	6	1	5	1	1	1	0	1	0	1	2	1	1		0	1	61	0	185	0	185	1	184				1	35	36	37	38	39	40	1.4	64.6328	1.5	59.4604	1.5	59.5
0	37	47	160	18.36	0	0	1	130	80	96.6667	4	1	3	1	1	0	0	1	0	0			0		0	0	190	0	190	0	190	0	190				2	37	38	39	40	41	42	0.8	94.1839	1	71.9139	1.3	52.4
0	55	58	150	25.78	1	0	1	121	65	83.6667	6		3	1	1	0	1	0	0	0			0		0	0	24	0	24	0	24	0	24	13.5	206	5	2	55	56	57	58	59	60	0.9	71.9813	1	63.3722	0.9	72
0	32	49	150	21.78	0	0	1	130	90	103.333	5	1	2	1	1	0	0	1	0	0			0		0	0	106	0	106	0	106	0	106				2	32	33	34	35	36	37	1.2	59.7498	1.1	66.3778
1	26					0	0	150	80	103.333	6	1				0	0	1	0	0			0		0	0	174	0	174	0	174	0	174				1	26	27	28	29	30	31	1.1	92.1584	1.1	92.1584	1.5	63.3
1	28	64	162	24.39	0	0	1				5	0	3	1	1	0	0	0	0	0			0		0	0	168	0	168	0	168	1	58				1	28	29	30	31	32	33	1.1	90.8727	1.3	74.254	1.2	81.8
0	41	49	153	20.93	0	0	1				6	1	3	1	1	0	0	0	0	1	2		2		0	0	157	0	157	0	157	0	157	10.3	217		2	41	42	43	44	45	46	0.9	79.4201	0.7	107.618	0.8	91.6
1	29	61	177	19.47	0	0	1				1	2	3	1	1	0	0	1	0	1	2		2		0	0	190	0	190	0	190	0	190				1	29	30	31	32	33	34	1	101.257	1.2	81.2262	1.3	73.7
1	44	70	170	24.22	0	0	1	130	90	103.333	6	2	4	1	1	0	0	1	0	0			0		1	1	0	0	34	0	34	1	33				1	44	45	46	47	48	49	6.8	8.97764	1.7	47.9791	1.4	60.7
1	48	56	173	18.71	0	0	1	160	99	119.333	3		2	1	1	0	1	0	0	1	2		0		1	1	2	0	18	0	18	0	18	9.8	306	3.1	1	48	49	50	51	52	53	1.36	58.992	1.33	62.7662	1.45	54.3
0	33	55	151	24.12	0	0	0				6	2	6	1	1	1	0	0	0	1	2		0		0	0	181	0	181	0	181	0	181				2	33	34	35	36	37	38	2.1	30.1615	0.8	96.8679	0.8	96.9
0	53	59.6	156	24.49	0	1	0	139	90	106.333		0				0	0	0	0	0			0		0	0	137	0	137	0	137	0	137	12.4	172	3.9	2	53	54	55	56	57	58	0.7	98.9184	0.9	72.9998	0.9	73
0	49	80	153	34.17	1	0	1	138	72	94	4	1	6	1	1	0	0	0	0	0			0		1	1	0	0	32	0	32	1	28	12.1	237	3.6	2	49	50	51	52	53	54	1.4	44.0083	1	66.1003	1	66.1
1	31	53	165	19.47	0	0	0	140	90	106.667	6	2				1	0	1	0	1	2		2		0	0	170	0	170	0	170	0	170				1	31	32	33	34	35	36	1.1	88.9777	1.4	66.4747	1.6	56.6
1	47	61	162	23.24	0	0	1				6	1	4	1	1	1	0	1	0	1	2		1		0	0	187	0	187	0	187	0	187				1	47	48	49	50	51	52	1.6	50.5513	1.3	64.9764	2.2	34.4
1	40	67	166	24.31	0	1	0	130	80	96.6667	2	1	0	0	0	0	0	1	0	0			0		0	0	132	0	132	0	132	0	132	13.7	205	3.6	1	40	41	42	43	44	45	1.4	62.4021	1.3	68.2513	1.2	75.2
0	33	46.5	156.8	18.91	0	0	1	113	78	89.6667	6		0	0	0	0	0	1	0	0			0		0	0	104	0	104	0	104	0	104	12.9	230	4.6	2	33	34	35	36	37	38	1.2	59.3315	1.2	59.3315	1	74
0	52	52	157	21.1	0	0	1	118	73	88	5		1	1	0	1	1	0	0	0			0		0	0	20	0	20	1	20	0	20	10.4	202	3.3	2	52	53	54	55	56	57	1.1	57.6777	0.9	73.5144	1.4	43.1
0	37	56	161	21.6	0	0	1	130	80	96.6667	1	2	5	1	1	0	0	0	0	0			0		0	0	183	0	183	0	183	0	183				2	37	38	39	40	41	42	0.9	81.6833	1	71.9139	1	71.9
1	33	77	174	25.43	1	0	0				1		2	1	1	1	0	0	0	1	2	1	1		1	1	0	0	25	1	25	0	25	11.7	182	3.9	1	33	34	35	36	37	38	2.2	37.952	1.4	65.5473	1.4	65.5
1	19	75	175	24.49	0	0	1	120	60	80	1		2	1	1	1	1	0	0	0			0		0	0	36	0	36	0	36	0	36				1	19	20	21	22	23	24	2	46.9882	1.5	66.5334	1.4	72.3
0	42	47	148	21.46	0	0	1	149	78	101.667	6	1	4	1	1	1	0	0	0	0			0		0	0	181	0	181	0	181	0	181				2	42	43	44	45	46	47	1	69.4319	0.9	78.8642	1	69.4
1	58	67	168	23.74	0	0	1	117	75	89	1	1	6	1	1	0	1	1	0	0			0		0	0	112	0	112	0	112	0	112	12.3	261	3.4	1	58	59	60	61	62	63	1	82.5952	1.3	60.1447	1.4	55
1	21	57	174	18.83	0	0	1	130	90	103.333	5	2	2	1	1	0	0	1	0	0			0		0	0	189	0	189	0	189	0	189				1	21	22	23	24	25	26	1.2	85.9216	1.3	77.9965	1.5	65.6
1	51	56				0	0	120	80	93.3333	1	1	2	1	1	0	0	1	0	0			0		0	0	102	0	102	0	102	1	102				1	51	52	53	54	55	56	1.1	77.3154	1.4	57.7619	1.4	57.8
0	40	51	156	20.96	0	0	1	126	76	92.6667	6	1	4	1	1	0	0	1	0	1	2		0		0	0	187	0	187	0	187	1	65				2	40	41	42	43	44	45	0.9	79.98	0.9	79.98	1	70.4
1	49	70	174	23.12	0	0	1				6	1	2	1	1	0	0	1	0	0	0		0		0	0	116	0	116	0	116	0	116				1	49	50	51	52	53	54	1.3	64.0699	1.4	58.5791	1.3	64.1
0	35					0	1	130	80	96.6667	6	2	4	1	1	1	0	1	0	0			0		0	0	74	0	74	0	74	1	66				2	35	36	37	38	39	40	0.8	95.5165	0.9	82.839	0.9	82.8
0	43	56	158	22.43	0	0	1	115	69	84.3333	6	1				0	0	1	0	0			0		0	0	182	0	182	0	182	0	182				2	43	44	45	46	47	48	0.9	78.3121	1	68.9458	1	68.9
0	33	50	160	19.53	0	1	1	120	80	93.3333	2	1	6	1	1	1	0	1	0	1	2	1	1		0	0	174	0	174	0	174	0	174				2	33	34	35	36	37	38	1.2	59.3315	1.5	45.3024	1.2	59.3
1	41	62	169	21.71	0	0	1				6	1	5	1	1	1	0	0	0	0			0		1	1	0	0	179	0	179	0	179				1	41	42	43	44	45	46	2.2	35.878	1.4	61.9653	1.9	42.8
1	29	60	172	20.28	0	0	1	134	80	98	6	1	4	1	1	0	0	1	0	0			0		0	0	185	0	185	0	185	0	185				1	29	30	31	32	33	34	1	101.257	1.1	90.2366	1.1	90.2
1	57					0	0	140	80	100	6	1	3	1	1	0	0	1	0	0			0		0	0	176	0	176	0	176	0	176				1	57	58	59	60	61	62	1.2	66.723	1.1	74.1245	1.3	60.6
0	49	63	150	28	1	0	1				6	2	3	1	1	0	0	0	0	0			0		0	0	163	0	163	0	163	0	163	13.1	205		2	49	50	51	52	53	54	1.1	58.906	0.7	101.737	0.9	75.1
0	35	42	164	15.62	0	0	1	113	77	89	1		6	1	1	1	1	0	0	0			0		0	0	51	0	51	0	51	0	51	13.2	172	4.1	2	35	36	37	38	39	40	0.9	82.839	0.9	82.839	0.8	95.5
1	66	75	161	28.93	1	0	1	110	75	86.6667	2		6	1	1	0	1	0	0	1	2		0		0	0	34	0	34	0	34	0	34	13	106	4.2	1	66	67	68	69	70	71	0.9	88.689	1.3	56.8579	1.1	69.6
1	26	66	172	22.31	0	0	1	120	70	86.6667	6	1	0	0	0	0	0	1	0	0			0		0	0	187	0	187	0	187	0	187				1	26	27	28	29	30	31	1.4	68.851	1.3	75.3046	1.4	68.9
1	29	69	170	23.88	0	0	1	140	92	108	5	2	0	0	0	0	0	0	0	0			0		0	0	147	0	147	0	147	0	147				1	29	30	31	32	33	34	1.3	73.7342	1.2	81.2262	1.2	81.2
1	32	59	167	21.16	0	0	1				5	1	5	1	1	1	0	1	0	1	2		1		0	1	116	0	182	0	182	0	182				1	32	33	34	35	36	37	1	99.1458	1.2	79.5324	1.6	56.2
0	36	58	154	24.46	0	0	0				6	1	2	1	1	0	0	1	0	1	2		2		0	0	177	0	177	0	177	0	177				2	36	37	38	39	40	41	0.9	82.2591	0.9	82.2591	1	72.4
1	53	66	169	23.11	0	1	1				2	1	3	1	1	1	0	1	0	1	2		1		0	1	53	0	155	1	155	1	124				1	53	54	55	56	57	58	1.3	62.2947	1.1	76.2368	1.1	76.2
1	33	59	169	20.66	0	0	1				5	1	0	0	0	0	0	1	0	1	2		2		0	0	174	0	174	0	174	0	174				1	33	34	35	36	37	38	1.5	60.3016	1.2	78.9757	1.3	71.7
1	57	65	165	23.88	0	0	1				6	1	5	1	1	1	0	0	0	0			0		0	0	181	0	181	0	181	0	181				1	57	58	59	60	61	62	0.8	99.1631	0.8	99.1631	0.9	94.5
1	32	59	168	20.9	0	0	1	135	90	105	1	1	5	1	1	0	0	0	0	1	2		2		1	1	0	0	186	0	186	0	186				1	32	33	34	35	36	37	1.2	79.5324	1.4	66.0094	1.2	79.5
0	33	47	158	18.83	0	0	1	160	100	120	6	0	5	1	1	0	1	0	0	0			0		0	0	153	0	153	0	153	0	153	14.9	207	3.9	2	33	34	35	36	37	38	0.8	96.8679	0.9	84.0111	0.9	84
1	63	59	168	20.9	0	0	1	114	75	88	1		6	1	1	0	1	1	0	0	0		0		0	0	56	0	56	0	56	0	56	13.1	200	3.4	1	63	64	65	66	67	68	0.9	90.5778	1.2	63.9692	1.3	58.1
1	36	65	173	21.72	0	0	1				5	0	6	1	1	1	0	1	0	1	2	1	1		1	1	1	0	185	0	185	0	185				1	36	37	38	39	40	41	0.8	114.925	1.7	50.7526	1.3	70.2
1	56	68	174	22.46	0	1	1				2	1	5	1	1	1	1	0	0	1	2		0		0	0	115	0	115	0	115	0	115	14.6	176	3.9	1	56	57	58	59	60	61	1.1	74.647	1.1	74.647	1.1	74.6
1	60	56	168	19.84	0	0	1	117	66	83	1		3	1	1	0	1	1	0	0			0		0	0	28	0	28	0	28	0	28	11.6	142	3.9	1	60	61	62	63	64	65	1.5	49.8837	1.1	72.5787	1.1	72.6
0	52	44	152	19.04	0	0	1				6	1	2	1	1	1	0	0	0	0			0		0	0	96	0	96	0	96	0	96				2	52	53	54	55	56	57	0.9	73.5144	0.9	73.5144	1.1	57.7
1	34					0	1	130	80	96.6667	6	1	3	1	1	0	0	1	0	0			0		1	1	1	0	173	0	173	1	153				1	34	35	36	37	38	39	2.4	33.9232	1.5	59.8795	1.6	55.4
0	36	49	152	21.21	0	0	1	125	82	96.3333	6		4	1	1	0	1	1	0	0			0		0	1	33	0	90	0	90	0	90	11.3	159	3.7	2	36	37	38	39	40	41	0.9	82.2591	0.9	82.2591	1.2	58.1
1	62	67	163	25.22	1	0	1	130	90	103.333	6	0	2	1	1	0	0	1	0	0	0		0		0	0	5	0	5	0	5	0	5				1	62	63	64	65	66	67	1.3	58.4782	1.1	71.5662	1	80.3
1	48	62	169	21.71	0	0	1				5		3	1	1	1	1	0	0	1	2		0		0	1	5	0	104	0	104	1	38	12.8	169	4.7	1	48	49	50	51	52	53	1.2	71.0775	1.7	46.6498	1.8	43.5
0	34	46	160	17.97	0	0	0				6	1	5	1	1	0	0	1	0	1	2		1		0	0	186	0	186	0	186	1	103				2	34	35	36	37	38	39	1.1	65.4517	1	73.4454	1	73.4
1	46	60.2	165	22.11	0	0	0				1	1	1	1	0	0	0	1	0	0			0		0	0	124	0	124	0	124	0	124	14.6	252	3.8	1	46	47	48	49	50	51	1.4	59.8267	1.2	72.0831	1.3	65.4
0	32	57	163	21.45	0	0	1				1	1	5	1	1	1	1	1	0	0			0		0	0	149	0	149	0	149	0	149				2	32	33	34	35	36	37	1	74.4846	0.9	84.6033	0.7	114.6
1	29	62	171	21.2	0	0	1				6	1	5	1	1	0	0	0	0	1	2		2		0	1	35	0	148	0	148	0	148	14.6	223	4	1	29	30	31	32	33	34	1.2	81.2262	1.2	81.2262	0.9	115
0	41	73	167	26.18	1	0	1	140	90	106.667	6	1	5	1	1	0	2	0	0	0			0		0	0	170	0	170	0	170	0	170				2	41	42	43	44	45	46	0.9	79.4201	1.2	56.0892	1.1	62.3
0	37	48	153	20.5	0	0	0	130	90	103.333	6	1	3	1	1	1	0	1	0	1	2		1		0	1	44	0	178	0	178	1	55				2	37	38	39	40	41	42	2.2	27.7219	2.1	29.3258	1.9	33.1
1	32					0	1				6	1	3	1	1	1	0	1	0	1	2		2		0	0	174	0	174	0	174	0	174				1	32	33	34	35	36	37	1.1	88.3549	1.2	79.5324	1.3	72.2
1	58	86	179	26.84	1	1	1	130	75	93.3333	2	3				0	0	1	0	0			0		0	1	18	0	53	0	53	1	27				1	58	59	60	61	62	63	1.7	43.4853	1.9	38.0138	1.7	43.5
1	43	68	173	22.72	0	0	0				6	1	4	1	1	1	0	1	0	1	2		1		0	0	145	0	145	0	145	1	142				1	43	44	45	46	47	48	1.2	73.6183	1.6	51.9918	1.3	66.8
0	24	48.7	163	18.33	0	0	0				6	2	3	1	1	0	0	0	0	1	2		1		0	1	5	0	183	0	183	0	183				2	24	25	26	27	28	29	0.8	103.19	1.1	70.2148	1.5	48.3
0	54	49.1	145	23.35	0	1	1	120	70	86.6667	2	2	3	1	1	0	1	1	0	0			0		0	0	137	0	137	0	137	0	137		237	4.2	2	54	55	56	57	58	59	0.8	83.5822	1	63.819	0.8	83.6
0	52	73	156	30	1	0	0	133	82	99	6	1	3	1	1	0	0	1	0	0			0		0	0	184	0	184	0	184	0	184				2	52	53	54	55	56	57	1	64.7219	0.9	73.5144	0.9	73.5
1	35	60	165	22.04	0	0	1				6	1				0	0	1	0	1	2		2		0	0	186	0	186	0	186	0	186				1	35	36	37	38	39	40	1.1	86.5124	0.9	110.266	1	97.1
1	37	65.6	166	23.81	0	0	1	136	79	98	6	1	5	1	1	0	0	1	0	0			0		0	0	133	0	133	0	133	0	133	13.3	184	4.5	1	37	38	39	40	41	42	0.9	108.728	1.2	76.7875	1.1	85.3
0	29	38	148	17.35	0	0	0				1	1				1	0	1	0	0			0		0	1	145	0	180	0	180	0	180				2	29	30	31	32	33	34	0.9	86.4051	1	76.0709	0.9	86.4
1	38	60	175	19.59	0	0	1	141	89	106.333	5		6	1	1	0	0	0	0	1	2		2		0	0	83	0	83	0	83	0	83	14.2	176	3.8	1	38	39	40	41	42	43	1.1	84.7083	0.9	107.967	1.3	69.2
1	32	69	173	23.05	0	0	1	130	78	95.3333	5	0	3	1	1	0	0	1	0	0			0		0	0	146	0	146	0	146	0	146	13.8	230	4	1	32	33	34	35	36	37	1.2	79.5324	1.3	72.1966	1.3	72.2
0	49	47	155	19.56	0	0	1	117	74	88.3333	4		5	1	1	1	1	0	0	0			0		0	1	24	0	57	0	57	0	57	9.8	113	3.5	2	49	50	51	52	53	54	1.1	58.906	1.7	34.8009	2.4	22.9
1	27	56	170	19.38	0	0	1	110	80	90	6	2	4	1	1	1	1	0	0	0			0		0	0	43	0	43	0	43	0	43				1	27	28	29	30	31	32	1	102.69	1	102.69	1	102.7
0	22	64	170	22.15	0	0	1	110	80	90			2	1	1	0	1	0	0	0			0		0	0	44	0	44	0	44	0	44	13.3	154	4.5	2	22	23	24	25	26	27	0.8	104.65	1.1	71.2082	1.3	58.2
1	53	68	168	24.09	0	1	1	160	80	106.667	2	1	4	1	1	0	0	1	0	0			0		0	0	114	0	114	0	114	0	114				1	53	54	55	56	57	58	1.2	68.6244	1.3	62.2947	1.3	62.3
1	40	55	164	20.45	0	0	1	130	90	103.333	5	1	5	1	1	0	0	1	0	0			0		0	0	175	0	175	0	175	0	175				1	40	41	42	43	44	45	1.5	57.4082	1.4	62.4021	1.5	57.4
1	29	64	175	20.9	0	0	1	150	90	110	5	3	6	1	1	0	0	1	0	0			0		0	0	172	0	172	0	172	0	172				1	29	30	31	32	33	34	1.4	67.4152	1.5	62.0201	1.4	67.4
0	49	59	154	24.88	0	0	1	140	80	100	6	0	4	1	1	0	0	1	0	0			0		0	0	180	0	180	0	180	0	180				2	49	50	51	52	53	54	1.1	58.906	1.3	48.1333	1.4	44
0	38	43	155	17.9	0	0	1				6	1	4	1	1	0	0	1	0	1	2		2		0	1	44	0	178	0	178	0	178				2	38	39	40	41	42	43	0.9	81.1115	0.9	81.1115	0.8	93.5
1	48	51.5	160	20.12	0	0	1	148	90	109.333	1	1	2	1	1	0	0	0	0	1	2		2		1	1	0	0	136	0	136	0	136	14.2	183	3.7	1	48	49	50	51	52	53	6	10.1549	1.1	78.9621	1.2	71.1
1	51	81	181	24.72	0	1	1	130	90	103.333	2	0	5	1	1	0	0	1	0	0			0		0	0	181	0	181	0	181	0	181				1	51	52	53	54	55	56	1.6	49.1506	1.4	57.7619	1.4	57.8
1	55	81	176	26.15	1	1	1	107	63	77.6667	2		6	1	1	0	1	0	0	0			0		0	0	14	0	14	0	14	0	14	11.4	164	3.9	1	55	56	57	58	59	60	1.23	67.667	1.2	67.667	1.28	61.4
1	36		175			1	1	117	80	92.3333			3	1	1	1	1	1	0	0			0		0	0	29	0	29	0	29	0	29	9.6	79	3.4	1	36	37	38	39	40	41	1.3	70.1962	1.4	64.1804	1.4	64.2
1	44	52.7	167.8	18.72	0	1	1	104	72	82.6667	6		3	1	1	0	1	0	0	0	0		0		0	0	99	0	99	0	99	0	99	12.9	223	4.1	1	44	45	46	47	48	49	1.4	60.6731	1.4	60.6731	1.4	60.7
0	51	83	160	32.42	1	1	1				2		5	1	1	1	4	0	0	1	2		2		0	1	13	0	83	0	83	0	83	10.6	236	3.4	2	51	52	53	54	55	56	1.3	47.4618	1.5	39.9216	1.3	47.5
1	25	66	179	20.6	0	0	1				1	1	3	1	1	0	0	0	0	1	2		1		0	0	183	0	183	0	183	0	183				1	25	26	27	28	29	30	1.3	75.8354	1.3	75.8354	1.4	69.3
1	21	45	153	19.22	0	0	1				5	1	2	1	1	0	0	1	0	1	2	1	1		0	1	6	0	165	0	165	1	104	11.9	179		1	21	22	23	24	25	26	1.1	95.4528	1.3	77.9965	1.6	60.7
0	62	50	154	21.08	0	0	1	136	80	98.6667	5		5	1	1	1	1	0	0	1	2		2		1	1	0	0	72	0	72	0	72	9.8	210	4	2	62	63	64	65	66	67	1.4	40.1675	1.5	36.953	1.2	48.4
0	31	56	160	21.88	0	0	0				6	1	4	1	1	1	0	0	0	1	2	1	1		0	0	172	0	172	0	172	0	172				2	31	32	33	34	35	36	2.5	24.7747	2.5	24.7747	2	32.4
0	51	73	154	30.78	1	0	1	128	76	93.3333	5		6	1	1	1	1	0	0	1	2		2		1	1	0	0	91	0	91	0	91	10.9	302	3.2	2	51	52	53	54	55	56	1.2	52.2844	0.9	74.0326	1.1	58.1
1	47	56	156	23.01	0	0	1				5	1	4	1	1	0	0	0	0	0			0		0	1	122	0	183	0	183	1	153				1	47	48	49	50	51	52	0.7	112.381	0.9	101.352	0.9	101.4
0	41	49	155	20.4	0	0	0	123	78	93	1	0	4	1	1	0	0	1	0	0			0		0	0	182	0	182	0	182	0	182				2	41	42	43	44	45	46	0.8	91.5743	1.1	62.3112	1.2	56.1
0	37	47	154	19.82	0	0	1	111	71	84.3333		1	5	1	1	0	1	0	0	0			0		0	0	55	0	55	0	55	0	55	12.4	173	4.3	2	37	38	39	40	41	42	0.9	81.6833	1.1	64.0868	0.9	81.7
1	37	91	182	27.47	1	0	1	158	115	129.333	1		3	1	1	0	1	0	0	1	2		1		0	0	17	0	17	0	17	0	17	11.5	164	4.1	1	37	38	39	40	41	42	1.61	54.23	1.47	60.0805	1.33	69.7
1	26	56	168	19.84	0	0	1	120	80	93.3333	6	1	3	1	1	1	2	1	0	0			0		0	0	153	0	153	0	153	1	144		155	4.3	1	26	27	28	29	30	31	1.1	92.1584	1.1	92.1584	1	103.4
1	31	70	180	21.6	0	0	1	129	71	90.3333	6	1	3	1	1	0	0	1	0	0			0		0	0	182	0	182	0	182	0	182				1	31	32	33	34	35	36	1.2	80.0931	1.4	66.4747	1.3	72.7
1	46	60.5	159	23.93	0	0	0				6	2	1	1	0	0	4	1	0	1	2	1	1		0	0	126	0	126	0	126	0	126	10.2	210	3.7	1	46	47	48	49	50	51	1.5	55.0389	1.5	55.0389	1.5	55
0	48	46	158	18.43	0	0	1	131	89	103	1		3	1	1	1	1	1	0	0			0		1	1	0	0	39	0	39	0	39	12.1	218	3.8	2	48	49	50	51	52	53	1.7	35.0463	1.3	48.4727	1.2	53.4
1	26	62	164	23.05	0	0	1	145	85	105	1	0	0	0	0	0	0	1	0	1	2		2		0	0	123	0	123	0	123	0	123	13.4	180	3.6	1	26	27	28	29	30	31	1.4	68.851	1.6	58.5865	1.6	58.6
1	19	97	177	30.96	1	0	0					1	2	1	1	0	0	1	0	1	2	1	1		0	1	25	0	133	0	133	0	133				1	19	20	21	22	23	24	0.8	129.503	1.5	66.5334	1.2	87.1
1	53	58	163	21.83	0	0	1	138	75	96	6	1	3	1	1	0	0	1	0	1	2		0		0	0	181	0	181	0	181	0	181				1	53	54	55	56	57	58	1.3	62.2947	1.4	56.956	1.5	52.4
1	41	58	162	22.1	0	0	0	130	90	103.333	6	1	3	1	1	1	0	1	0	1	2		2		0	0	178	0	178	0	178	1	68				1	41	42	43	44	45	46	1.8	45.7291	1.7	49.001	1.9	42.8
0	40	56	153	23.92	0	0	0				6	1	3	1	1	1	1	1	0	1	2		2		0	0	165	0	165	0	165	0	165				2	40	41	42	43	44	45	1.9	32.4076	2	30.459	2	30.5
1	36	64	173	21.38	0	0	0				6	1	4	1	1	1	0	1	0	1	2	1	1		0	0	170	0	170	0	170	0	170				1	36	37	38	39	40	41	1.4	64.1804	1.4	64.1804	1.2	77.3
1	25	50	168	17.72	0	0	1	130	80	96.6667	5	1	3	1	1	1	0	1	0	0			0		0	0	180	0	180	0	180	0	180				1	25	26	27	28	29	30	0.9	118.291	1.2	83.5409	1.3	75.8
1	56	65.4	166.4	23.62	0	1	1	140	72	94.6667	5		2	1	1	0	0	1	0	0			0		0	0	86	1	53	0	86	0	86	13.5	197	3.6	1	56	57	58	59	60	61	1.2	67.1933	0.9	95.143	1.1	74.6
1	24	65.1	172	22.01	0	0	1				1	3	3	1	1	0	1	1	0	1	2		1		0	0	111	0	111	0	111	0	111	13.4	136	3.9	1	24	25	26	27	28	29	1.3	76.37	1.5	64.2371	1.4	69.8
1	25	68	175	22.2	0	0	1	150	100	116.667	5	1	3	1	1	0	2	0	0	0			0		0	0	169	0	169	0	169	0	169				1	25	26	27	28	29	30	1.2	83.5409	1.4	69.3363	1.4	69.3
0	38	49	156	20.13	0	0	1				5	3				0	0	0	0	1	2	1	1		0	0	181	0	181	0	181	0	181				2	38	39	40	41	42	43	0.9	81.1115	1.2	57.2838	1	71.4
1	57	68	160	26.56	1	0	1	110	72	84.6667	3		5	1	1	1	1	0	0	0			0		0	0	37	0	37	0	37	0	37	13.8	196	3.6	1	57	58	59	60	61	62	0.9	94.477	0.7	104.757	0.7	104.8
0	59	54.4	161	20.97	0	0	1				5	1	5	1	1	0	0	1	0	0			0		0	0	133	0	133	0	133	0	133	12	167	4.1	2	59	60	61	62	63	64	0.6	99.7696	0.7	94.8359	0.6	99.8
1	42	71	177	22.66	0	0	1	165	87	113	6	1	1	1	0	0	0	1	0	1	2		0		0	0	177	0	177	0	177	1	134				1	42	43	44	45	46	47	1	92.4202	1	92.4202	1.2	74.1
0	33	48	160	18.75	0	0	0	130	80	96.6667	6	1	3	1	1	0	0	1	0	0			0		0	0	165	0	165	0	165	0	165	13.5	277	4.2	2	33	34	35	36	37	38	1	73.9632	1.2	59.3315	1	74
0	45	46	153	19.65	0	0	1	101	66	77.6667	5		2	1	1	0	1	0	0	0			0		0	0	82	0	82	0	82	0	82	13.8	236	4	2	45	46	47	48	49	50	0.8	89.0371	0.9	77.2196	1	68
1	35	74	171	25.31	1	0	1	110	66	80.6667	5		3	1	1	0	1	0	0	1	2	1	1		0	0	60	0	60	0	60	0	60	12.5	176	4	1	35	36	37	38	39	40	1	97.0783	1.1	86.5124	1.1	86.5
0	42	46	161	17.75	0	0	1	120	70	86.6667	6	1	4	1	1	0	0	1	0	0			0		0	0	180	0	180	0	180	0	180				2	42	43	44	45	46	47	3.1	17.6808	0.9	78.8642	1.1	61.9
0	47	61	158	24.44	0	1	1	133	88	103	4		5	1	1	0	0	0	0	0			0		0	0	90	0	90	0	90	0	90	10.6	162	3	2	47	48	49	50	51	52	1	67.0355	1	67.0355	1.1	59.7
0	48	48.5	153	20.72	0	0	1	120	70	86.6667	1		6	1	1	1	1	0	0	0			0		0	0	63	0	63	0	63	0	63	7.5	142	2.8	2	48	49	50	51	52	53	1	66.5663	1.3	48.4727	1.5	40.8
1	25	63	179	19.66	0	0	1	150	84	106	6	1	3	1	1	0	0	0	0	0			0		0	0	143	0	143	0	143	0	143		204	4.2	1	25	26	27	28	29	30	1.5	63.7874	1.4	69.3363	1.4	69.3
1	38	60	165	22.04	0	0	0	135	92	106.333	6	1	2	1	1	0	0	1	0	0			0		0	0	179	0	179	0	179	0	179				1	38	39	40	41	42	43	1.3	69.2169	1.2	76.25	1.4	63.3
0	56	48	152	20.78	0	0	1	150	70	96.6667	6	1	3	1	1	0	1	1	0	0			0		0	0	175	0	175	0	175	0	175				2	56	57	58	59	60	61	0.8	82.4162	1.3	45.8238	1.4	41.9
1	57	61				1	0	130	80	96.6667	2	1	2	1	1	1	2	0	0	0			0		0	0	66	0	66	1	66	1	66	11.9	174	3.2	1	57	58	59	60	61	62	1.3	60.5687	1.3	60.5687	1.2	66.7
1	56	61	168	21.61	0	0	1	140	90	106.667	5	1	6	1	1	0	0	1	0	0			0		0	0	180	0	180	0	180	0	180				1	56	57	58	59	60	61	1.3	60.9956	1.2	67.1933	1.5	51.3
0	37	47	156	19.31	0	0	0	130	80	96.6667	6	3	4	1	1	1	0	0	0	0			0		0	0	175	0	175	0	175	0	175				2	37	38	39	40	41	42	0.7	110.685	0.9	81.6833	0.8	94.2
1	42	69	176	22.28	0	0	1				5	1	3	1	1	0	0	1	0	1	2		1		0	0	179	0	179	0	179	0	179				1	42	43	44	45	46	47	1.2	74.1373	1.1	82.3613	1.1	82.4
0	35	48	158	19.23	0	0	0	110	80	90	6	3	4	1	1	1	0	1	0	0			0		0	0	101	0	101	0	101	1	114				2	35	36	37	38	39	40	0.7	112.251	0.7	112.251	0.6	118.1
1	44	69	172	23.32	0	0	1				6	1	4	1	1	0	0	1	0	1	2		2		0	1	171	0	178	0	178	0	178				1	44	45	46	47	48	49	1.3	66.3602	1.1	81.2122	1.4	60.7
1	38	50	160	19.53	0	0	0	132	84	100	1	1	0	0	0	0	2	1	0	1	2		2		0	0	172	0	172	0	172	0	172				1	38	39	40	41	42	43	1.5	58.2204	1.7	50.0446	1.5	58.2
1	47	47	161	18.13	0	0	0	145	90	108.333	6		0	0	0	1	0	0	0	1	2	1	1		0	0	84	0	84	0	84	0	84	9.3	162	3.7	1	47	48	49	50	51	52	3.2	21.8669	1.7	46.9786	1.8	43.8
0	45	45				0	1				5	1	5	1	1	1	0	0	0	0			0		0	0	13	0	13	0	13	1	37				2	45	46	47	48	49	50	0.9	77.2196	1	67.984
0	39	48	157	19.47	0	0	1	146	102	116.667	6	2	5	1	1	0	0	1	0	0			0		0	0	147	0	147	0	147	0	147	12.3	217	3.8	2	39	40	41	42	43	44	1	70.9106	0.9	80.5438	0.7	109.1
1	33	73.5	178	23.2	0	0	1	129	71	90.3333	6	0	5	1	1	0	1	1	0	0			0		0	0	137	0	137	0	137	0	137	13.5	298	4.1	1	33	34	35	36	37	38	1.2	78.9757	1.2	78.9757	1.2	79
1	28	45	162	17.15	0	0	1	120	90	100	6	3	3	1	1	0	0	1	0	0			0		0	0	165	0	165	0	165	0	165	11.6	265	4.5	1	28	29	30	31	32	33	1	101.971	1.2	81.7988	1.4	67.9
0	46	47	151	20.61	0	0	1				6	1	2	1	1	0	0	1	0	0			0		0	0	147	0	147	0	147	0	147	12.4	280	3.8	2	46	47	48	49	50	51	0.8	88.4138	0.7	103.904	0.6	109.3
1	42	78	197	20.1	0	0	1	146	83	104	6	2	2	1	1	0	0	1	0	1	2		2		0	0	179	0	179	0	179	0	179				1	42	43	44	45	46	47	1.3	67.2991	1.6	52.3583	1.6	52.4
0	37	50	161	19.29	0	0	1	146	91	109.333	6	3	3	1	1	0	1	1	0	0			0		0	0	131	0	131	0	131	0	131				2	37	38	39	40	41	42	1.2	57.6876	1.2	57.6876	1.2	57.7
0	36	41	153	17.51	0	0	0	120	80	93.3333			4	1	1	0	1	0	0	0			0		0	0	39	0	39	0	39	0	39	11.8	227	4.1	2	36	37	38	39	40	41	0.8	94.8479	0.9	82.2591	1	72.4
0	37	61	158	24.44	0	0	0	110	73	85.3333	6	1	2	1	1	0	0	1	0	0			0		0	0	148	0	148	0	148	0	148	9	209	4	2	37	38	39	40	41	42	1.1	64.0868	1.2	57.6876	1.2	57.7
1	37					0	0				6	1	1	1	0	0	0	1	0	1	2	1	0		0	0	170	0	170	0	170	0	170				1	37	38	39	40	41	42	1.3	69.7048	1.3	69.7048	1.3	69.7
0	38	68	157	27.59	1	0	1	132	83	99.3333	6	1	2	1	1	0	0	1	0	1	2		2		0	0	178	0	178	0	178	1	153				2	38	39	40	41	42	43	1	71.4105	1	71.4105	1.1	63.6
0	40	46	150	20.44	0	0	1	127	77	93.6667	6	1	4	1	1	1	0	1	0	0			0		0	0	177	0	177	0	177	0	177				2	40	41	42	43	44	45	0.7	108.377	1.2	56.4846	0.9	80
1	31	61	174	20.15	0	0	1	138	76	96.6667	6	1	3	1	1	0	0	1	0	1	2		2		0	0	179	0	179	0	179	0	179				1	31	32	33	34	35	36	1.3	72.7055	1.3	72.7055	1.5	61.2
1	29	56	163	21.08	0	0	1				6	1	2	1	1	1	2	0	0	1	2	1	1		0	0	162	0	162	0	162	1	151	13.7			1	29	30	31	32	33	34	1	101.257	1	101.257	1.2	81.2
1	30	64	170	22.15	0	1	1	158	105	122.667	5	1	2	1	1	0	1	0	0	0			0		0	0	35	0	35	0	35	0	35	7.5	190	2.7	1	30	31	32	33	34	35	1.9	46.2767	1.4	66.9433	1.61	57
1	47	68	172	22.99	0	0	1				6	0	2	1	1	0	0	1	0	0			0		0	1	70	0	177	0	177	1	109				1	47	48	49	50	51	52	1.3	64.9764	1.1	79.5187	1.3	65
0	29	54	159	21.36	0	1	1	207	125	152.333	2		3	1	1	0	4	0	0	1	2		2		0	1	56	0	83	0	83	0	83	10.8	188	4.3	2	29	30	31	32	33	34	1.2	61.0223	0.9	86.4051	1.1	67.8
1	28	53	173	17.71	0	0	1				5		3	1	1	0	1	1	0	0			0		0	1	43	0	48	0	48	0	48	12.7	179	4.1	1	28	29	30	31	32	33	1.2	81.7988	1.5	62.4573	1.5	62.5
1	39	47	160	18.36	0	0	1	130	80	96.6667	6	1	1	1	0	0	0	1	0	0			0		1	1	0	0	175	0	175	0	175				1	39	40	41	42	43	44	2	40.8295	2	40.8295	1.8	46.4
1	45	71	176	22.92	0	0	0				6	2	2	1	1	0	0	1	0	1	2		1		0	1	7	0	177	0	177	1	38				1	45	46	47	48	49	50	1.3	65.8957	1.1	80.6438	1.5	55.4
1	32	61	169	21.36	0	0	1	160	100	120	5	1				0	0	0	0	0			0		0	0	169	0	169	0	169	0	169				1	32	33	34	35	36	37	7.4	8.81806	2	42.8873	1.5	60.7
1	44	65	162	24.77	0	0	1	140	78	98.6667	1	1	3	1	1	1	0	1	0	1	2		2		0	0	174	0	174	0	174	0	174				1	44	45	46	47	48	49	0.9	103.511	0.9	103.511	1.3	66.4
1	37	62	170	21.45	0	0	1	150	100	116.667	5	1	5	1	1	1	1	0	0	0			0		0	0	153	0	153	0	153	0	153	13.5	226	4.3	1	37	38	39	40	41	42	1.2	76.7875	1.2	76.7875	1.2	76.8
0	57					1	1				6	1				1	0	1	0	0			0		0	0	175	0	175	0	175	0	175				2	57	58	59	60	61	62	1	62.4881	0.9	70.9771	1.1	55.7
0	47	49	149	22.07	0	0	1	148	80	102.667	6	1	1	1	0	1	0	1	0	1	2		2		0	0	176	0	176	0	176	1	166				2	47	48	49	50	51	52	1.1	59.7395	1.2	53.7743	1.2	53.8
1	50	75	178	23.67	0	0	1	140	90	106.667	3		3	1	1	0	1	1	0	1	2		1		0	0	57	0	57	0	57	0	57	16.3	229	3.9	1	50	51	52	53	54	55	0.8	104.161	1.1	77.8605	1	87.4
1	39	91	170	31.49	1	1	1	129	78	95	1		6	1	1	0	1	0	0	0	0		0		0	0	53	0	53	0	53	0	53	12.3	181	4	1	39	40	41	42	43	44	1.4	62.842	1.3	68.7324	1.4	62.8
0	55	58.6	157	23.77	0	0	1				4		3	1	1	0	0	0	0	0			0		0	0	111	0	111	0	111	0	111	13.3	221	3.8	2	55	56	57	58	59	60	0.6	102.613	0.6	102.613	0.7	97.5
1	29					0	1				6	1	5	1	1	1	0	1	0	1	2	1	1		0	1	40	0	174	0	174	1	67				1	29	30	31	32	33	34	1.3	73.7342	1.5	62.0201	1.7	53.3
1	53	84	180	25.93	1	1	1	148	78	101.333	2		4	1	1	0	1	0	1	1	2		0		0	1	16	0	20	0	20	0	20	9.9	175	3.6	1	53	54	55	56	57	58	1.6	48.4649	1.27	64.0781	1.33	62.3
1	29	85	178	26.83	1	0	1				5	2	3	1	1	0	0	1	0	1	2		1		0	0	171	0	171	0	171	0	171				1	29	30	31	32	33	34	1.3	73.7342	1.3	73.7342	1.4	67.4
1	33	59	175	19.27	0	0	1	164	100	121.333	6	3	3	1	1	0	0	1	0	1	2		2		0	1	68	0	112	0	112	1	74	12.2	255		1	33	34	35	36	37	38	1	98.4518	1	98.4518	1	98.5
1	22	56	168	19.84	0	0	1				6	1	5	1	1	1	0	1	0	1	2		2		0	0	176	0	176	0	176	0	176				1	22	23	24	25	26	27	1.4	70.813	1.3	77.4505	1.3	77.5
1	48	63	165	23.14	0	0	1	164	104	124			3	1	1	0	1	0	0	0			0		0	1	14	0	41	0	41	0	41	9.4	163	3.1	1	48	49	50	51	52	53	1.2	71.0775	2.2	34.1565	2.3	32.4
0	55	55.6	150.5	24.55	0	0	1				4		6	1	1	0	1	0	0	0			0		0	0	106	0	106	0	106	0	106	12.1	176	4	2	55	56	57	58	59	60	0.8	82.9972	1	63.3722	1.2	50.8
0	28					0	1				6	1				1	0	1	0	0			0		0	0	176	0	176	0	176	0	176				2	28	29	30	31	32	33	0.7	117.909	0.8	100.331	0.8	100.3
0	24					0	1	115	67	83	6	0				0	0	1	0	1	2		2		0	1	142	0	174	0	174	0	174				2	24	25	26	27	28	29	0.8	103.19	0.8	103.19	0.8	103.2
1	61	61	157	24.75	0	1	1	160	90	113.333	6	1	5	1	1	0	0	0	0	0			0		0	0	156	1	114	0	156	0	156	11.1	192	3.7	1	61	62	63	64	65	66	1	80.8728	1	80.8728	1.3	58.9
0	33	64	158	25.64	1	0	0	117	81	93	4		3	1	1	0	1	0	0	0			0		0	0	55	0	55	0	55	0	55	12.5	193	3.6	2	33	34	35	36	37	38	0.7	113.839	0.9	84.0111	0.9	84
0	46	46	150.5	20.31	0	0	0	150	90	110	1	2	3	1	1	0	0	0	0	1	2		2		0	1	78	0	132	0	132	0	132	15	242	3.7	2	46	47	48	49	50	51	0.6	109.309	0.7	103.904	0.8	88.4
1	54	72	173	24.06	0	0	1	120	80	93.3333	4	1	5	1	1	0	2	1	0	1	2		2		0	0	168	0	168	0	168	0	168	13.8	248	3.6	1	54	55	56	57	58	59	1.3	61.8586	1.3	61.8586	1.6	48.1
1	30	49				0	1				5	2	6	1	1	1	2	0	0	0			0		0	0	169	0	169	0	169	0	169	13.5			1	30	31	32	33	34	35	0.8	119.873	0.9	114.208	1.1	89.6
0	52	55.9	160	21.84	0	0	1	120	77	91.3333	6	1	3	1	1	0	0	0	0	0			0		0	0	120	0	120	0	120	0	120	14.7	245	3.9	2	52	53	54	55	56	57	0.8	84.7648	0.9	73.5144	0.9	73.5
0	41	53	158	21.23	0	0	1				6	1	3	1	1	1	0	1	0	0			0		0	1	25	0	136	0	136	1	25				2	41	42	43	44	45	46	1.2	56.0892	1.2	56.0892	1.2	56.1
0	36					0	1	130	90	103.333	6	1				0	0	1	0	0			0		0	0	174	0	174	0	174	0	174				2	36	37	38	39	40	41	0.8	94.8479	0.9	82.2591	1	72.4
1	26	39	141	19.62	0	0	1	115	76	89	5	1	3	1	1	0	1	0	0	1	2		2		0	1	37	0	49	0	49	0	49	14.6	164	4.6	1	26	27	28	29	30	31	0.9	117.463	1	103.414	1.2	83
1	31	59	175	19.27	0	0	1				5	1	5	1	1	0	0	1	0	1	2		2		0	0	177	0	177	0	177	0	177				1	31	32	33	34	35	36	1.3	72.7055	1.3	72.7055	1.1	89
0	37	48	162	18.29	0	0	1	140	90	106.667		1	0	0	0	0	0	1	0	0			0		0	0	143	0	143	0	143	0	143				2	37	38	39	40	41	42	0.7	110.685	1	71.9139	1.3	52.4
1	43	53	159	20.96	0	0	1				6	1	4	1	1	0	0	0	0	1	2		2		0	0	152	0	152	0	152	0	152	11.7	244		1	43	44	45	46	47	48	1.5	56.211	1.2	73.6183	1.4	61.1
1	25					0	1				6	2	4	1	1	1	0	0	0	1	2		2		0	1	89	0	172	0	172	1	144				1	25	26	27	28	29	30	1	104.143	0.9	118.291	1.2	83.5
0	62	44	151	19.3	0	0	1	140	80	100	6	1				1	0	1	0	0			0		0	0	176	0	176	0	176	0	176				2	62	63	64	65	66	67	0.7	92.8582	0.7	92.8582	1.1	53.8
1	41	57	168	20.2	0	0	1	130	90	103.333	6	3	4	1	1	0	0	0	0	1	2		2		0	0	154	0	154	0	154	1	148	12	216	3.9	1	41	42	43	44	45	46	0.9	105.715	1.1	82.9419	0.8	111
1	37					0	1	130	70	90	6	1	4	1	1	0	0	1	0	0			0		0	0	165	0	165	0	165	0	165	14.2	265	3.9	1	37	38	39	40	41	42	0.9	108.728	0.9	108.728	1.1	85.3
1	31	63	177	20.11	0	0	1	120	72	88	1		5	1	1	0	1	0	0	0			0		0	1	9	0	66	0	66	0	66	10.4	188	4.1	1	31	32	33	34	35	36	1.1	88.9777	1.2	80.0931	1.1	89
1	41	71	170	24.57	0	0	1	113	67	82.3333	5		2	1	1	0	1	0	0	1	2		2		1	1	0	0	68	0	68	0	68	13.5	225	4.1	1	41	42	43	44	45	46	1.2	74.6599	1.1	82.9419	1.5	57
0	52	43	154	18.13	0	0	1	150	73	98.6667	6	1	5	1	1	1	0	1	0	1	2	1	1		0	1	76	0	81	1	81	1	76				2	52	53	54	55	56	57	0.9	73.5144	1.1	57.6777	1.1	57.7
1	36	68.8	168.8	24.15	0	0	1	138	92	107.333	1		5	1	1	1	1	0	0	1	2		0		0	1	8	0	104	0	104	1	71	12.8	134	3.8	1	36	37	38	39	40	41	1.4	64.1804	1.7	50.7526	1.8	47.4
1	39					0	1				6	1				1	0	1	0	1	2	1	1		0	0	175	0	175	0	175	0	175				1	39	40	41	42	43	44	1.4	62.842	1.3	68.7324	1.1	84.1
1	65	59	160	23.05	0	0	0				6	1				1	0	0	0	0			0		0	0	51	0	51	0	51	0	51				1	65	66	67	68	69	70	1	78.632	0.9	89.3141	1.1	70.1
1	45	55	165	20.2	0	0	1	138	80	99.3333	6		5	1	1	1	1	0	1	0			0		0	0	96	1	60	0	96	0	96	11	214	3.8	1	45	46	47	48	49	50	3	23.9759	2	39.1444	3.2	22.2
0	51	47.8	145	22.73	0	0	0				6	1	3	1	1	1	1	0	0	0			0		0	0	127	0	127	0	127	0	127	13.7	238	3.5	2	51	52	53	54	55	56	1.1	58.0842	1	65.1782	1	65.2
1	25	52.3	164	19.45	0	0	0				1	1	4	1	1	0	1	1	0	1	2		1		0	0	126	0	126	0	126	0	126				1	25	26	27	28	29	30	1	104.143	1.1	92.8081	1.1	92.8
1	47	55	163	20.7	0	0	1	126	77	93.3333	6		4	1	1	1	1	0	0	0			0		0	0	60	0	60	0	60	0	60	13	201	3.3	1	47	48	49	50	51	52	0.6	119.731	0.8	106.379	1	89.2
0	21	46	167	16.49	0	0	0	140	105	116.667	1	0	3	1	1	0	0	1	0	0			0		0	0	172	0	172	0	172	0	172				2	21	22	23	24	25	26	0.8	105.387	1.2	64.5497	1.1	71.7
1	38	65.3	167	23.41	0	0	1	157	84	108.333	6	1	3	1	1	0	0	1	0	1	2		1		0	0	136	0	136	0	136	0	136		138	2.9	1	38	39	40	41	42	43	1.2	76.25	1	95.0539	1.4	63.3
0	43	51	154	21.5	0	1	1	117	78	91	3		5	1	1	0	1	0	0	1	2		1		0	0	71	0	71	0	71	0	71	13.4	165	3.9	2	43	44	45	46	47	48	0.7	106.117	0.8	90.2968	1.3	50.2
1	35	58	172	19.61	0	0	1				6	1	4	1	1	0	0	0	0	1	2		2		0	0	157	0	157	0	157	0	157	14	193		1	35	36	37	38	39	40	1	97.0783	1.1	86.5124	1.1	86.5
1	64	75.9	187	21.7	0	0	0				2		2	1	1	0	0	1	0	0			0		0	0	87	0	87	0	87	0	87	13	178	3.5	1	64	65	66	67	68	69	1.3	57.6624	1.6	44.861	1.5	48.5
1	38	64	178	20.2	0	0	0	132	79	96.6667	6	1	4	1	1	0	1	0	0	0	0		0		1	1	0	0	92	0	92	0	92	10.4	227	3.5	1	38	39	40	41	42	43	1	95.0539	1.1	84.7083	1.1	84.7
0	42	41	150	18.22	0	0	1	140	90	106.667	1	1	5	1	1	0	0	1	0	0			0		0	0	166	0	166	0	166	0	166	12.3	250	3.7	2	42	43	44	45	46	47	0.7	106.865	0.8	90.9333	0.9	78.9
0	36	46.5	163	17.5	0	0	1	159	98	118.333	5		5	1	1	0	1	1	0	0			0		0	1	91	0	111	0	111	0	111	13.1	220	3.6	2	36	37	38	39	40	41	0.8	94.8479	1.1	64.5386	1.2	58.1
1	34					0	1	150	90	110	6	1				0	0	1	0	0			0		0	0	175	0	175	0	175	0	175				1	34	35	36	37	38	39	1.6	55.3849	1.9	44.9945	1.9	45
0	32	45	170	15.57	0	0	0	98	66	76.6667	4		5	1	1	1	1	0	0	0			0		0	0	21	0	21	0	21	0	21	11.4	153	4.3	2	32	33	34	35	36	37	0.9	84.6033	0.9	84.6033	0.88	84.6
1	29					0	1	160	90	113.333	6	1				0	0	1	0	0			0		0	0	42	0	42	1	42	1	32				1	29	30	31	32	33	34	1.2	81.2262	1.3	73.7342	1.6	57.4
1	48	71.5	168	25.33	1	0	1	114	67	82.6667	6		4	1	1	0	1	0	0	0			0		0	0	108	0	108	0	108	0	108	13.5	211	4.4	1	48	49	50	51	52	53	0.9	100.643	1.2	71.0775	1.3	64.5
1	52	69	167	24.74	0	1	1	140	90	106.667	2	1	2	1	1	1	2	0	0	1	2		2		0	0	170	1	6	0	170	0	170	10.6	139	3.6	1	52	53	54	55	56	57	2	37.2661	1.5	52.7673	1.3	62.7
1	35	67	178	21.15	0	0	1	120	90	100	5		4	1	1	1	1	0	0	0			0		1	1	0	0	71	0	71	0	71	14.6	166	3.8	1	35	36	37	38	39	40	1.1	86.5124	0.9	110.266	1.2	77.9
1	34	62	173	20.72	0	0	1	120	80	93.3333	6	1	5	1	1	0	0	0	0	0			0		0	0	150	0	150	0	150	0	150	12.4	156	4.3	1	34	35	36	37	38	39	1	97.7626	1.3	71.1894	1.4	65.1
0	45	42	153	17.94	0	0	1	140	90	106.667	1	0	3	1	1	0	0	1	0	1	2	1	1		0	1	124	0	162	0	162	1	139		277	3.5	2	45	46	47	48	49	50	1.7	35.7927	0.9	77.2196	1	68
0	45	49	155	20.4	0	0	0	120	80	93.3333	6		4	1	1	0	4	0	0	1	2		0		0	1	5	0	74	0	74	0	74				2	45	46	47	48	49	50	1.4	45.2624	0.8	89.0371	1.2	54.5
0	23					0	1	120	80	93.3333	6	1	3	1	1	0	0	1	0	0			0		0	0	171	0	171	0	171	0	171				2	23	24	25	26	27	28	0.8	103.917	0.8	103.917	0.8	103.9
1	40	58	166	21.05	0	0	1				6	1	4	1	1	1	0	1	0	1	2		2		0	1	106	0	169	0	169	1	140				1	40	41	42	43	44	45	1.4	62.4021	1.4	62.4021	1.2	75.2
1	53	62	155	25.81	1	0	1	145	95	111.667	6	2	1	1	0	0	0	1	0	0			0		0	0	156	0	156	0	156	0	156	11.7	255	3.3	1	53	54	55	56	57	58	1	85.5477	1.1	76.2368	1.2	68.6
1	37	66	163	24.84	0	0	0	150	90	110	1	1	5	1	1	0	0	1	0	0			0		0	0	137	0	137	0	137	0	137	13.8	205	3.7	1	37	38	39	40	41	42	1.2	76.7875	1.2	76.7875	1.3	69.7
1	52	63	167	22.59	0	1	1				2	1	3	1	1	0	0	1	0	0			0		0	0	147	0	147	0	147	0	147	12.8	234	4	1	52	53	54	55	56	57	1.4	57.3575	1.2	69.1081	1.3	62.7
0	40	52	157	21.1	0	0	1	140	90	106.667	6	0	1	1	0	0	0	1	0	0			0		0	0	158	0	158	0	158	0	158	11.4	260		2	40	41	42	43	44	45	0.9	79.98	0.7	108.377	0.8	92.2
1	48	65	169	22.76	0	0	1				6	1	4	1	1	1	1	0	0	0			0		0	0	116	0	116	0	116	0	116				1	48	49	50	51	52	53	1.8	43.5349	1.9	40.7802	1.8	43.5
1	59	58	157	23.53	0	1	1	108	68	81.3333	1	2	5	1	1	0	0	1	0	1	2		2		0	1	16	0	118	0	118	0	118	12	207	2.7	1	59	60	61	62	63	64	1.1	73.0904	1	82.017	1.1	73.1
0	27	50	158	20.03	0	0	0	134	110	118	6		4	1	1	1	0	0	0	1	2		2		0	0	70	0	70	0	70	0	70				2	27	28	29	30	31	32	0.6	124.917	0.7	118.74	0.9	87.6
1	34	71	177	22.66	0	0	1	140	90	106.667	6	1	5	1	1	0	0	0	0	0			0		0	0	145	0	145	0	145	0	145	14.1	174	3.9	1	34	35	36	37	38	39	1.3	71.1894	1	97.7626	1.2	78.4
1	51	75	177	23.94	0	0	1	139	86	103.667	4		6	1	1	1	1	0	0	0	0		0		0	0	54	0	54	0	54	0	54	15.7	173	4.1	1	51	52	53	54	55	56	0.7	109.267	0.8	103.432	0.8	103.4
1	42					0	0					1	5	1	1	0	0	0	0	1	2		2		1	1	0	0	129	0	129	0	129	13.9	169	5	1	42	43	44	45	46	47	1.9	42.5357	1.2	74.1373	1.2	74.1
1	39	50	164	18.59	0	0	1				6	1	2	1	1	1	0	0	0	0			0		0	0	96	0	96	0	96	0	96				1	39	40	41	42	43	44	0.9	107.211	1.1	84.1153	1.1	84.1
1	37					0	1	140	90	106.667	6	1	5	1	1	0	0	1	0	1	2		2		0	1	18	0	167	0	167	1	24	10.7	254	3.3	1	37	38	39	40	41	42	1.1	85.3054	1	95.7239	1.1	85.3
0	47	63	165	23.14	0	0	1	130	90	103.333	6	1	3	1	1	0	0	1	0	1	2		0		0	0	172	0	172	0	172	0	172				2	47	48	49	50	51	52	1	67.0355	0.9	76.1423	1	67
0	54	50.8	157.9	20.38	0	0	0	131	70	90.3333	1		2	1	1	0	0	0	0	1	2		0		0	0	52	0	52	1	52	0	52	9.4	166	3.9	2	54	55	56	57	58	59	1.2	51.1941	1.3	46.4721	1.3	46.5
0	43	63	156	25.89	1	0	1	124	71	88.6667	1		0	0	0	0	1	1	0	0			0		0	0	16	0	16	0	16	0	16	10.9	126	4	2	43	44	45	46	47	48	0.92	78.3121	1.06	64.2559	1.01	68.9
0	32	61	156	25.07	1	0	0	137	85	102.333	5	1	2	1	1	0	0	1	0	0			0		0	1	23	0	124	0	124	0	124	11	173	3.8	2	32	33	34	35	36	37	1.3	54.2386	1.3	54.2386	1.3	54.2
0	43	39	153	16.66	0	0	1				6	1	3	1	1	1	2	0	0	0			0		0	0	153	0	153	0	153	0	153	13.5	133		2	43	44	45	46	47	48	0.7	106.117	0.6	111.637	0.7	106.1
1	45	58	164	21.56	0	0	0	150	100	116.667	2	0	2	1	1	0	0	1	0	0			0		0	1	109	0	169	0	169	0	169				1	45	46	47	48	49	50	1.3	65.8957	1.4	60.2484	1.7	47.6
0	52	47	153	20.08	0	0	1	150	100	116.667	1	1	3	1	1	0	0	0	0	0	0		0		0	0	169	0	169	0	169	0	169	11	238	3.7	2	52	53	54	55	56	57	0.7	99.6157	0.8	84.7648	0.9	73.5
1	50	80	171	27.36	1	1	1	130	80	96.6667	6	1	4	1	1	0	0	0	0	1	2	1	1		0	1	113	1	125	0	157	1	120	13.1	190		1	50	51	52	53	54	55	1.8	42.9276	1.2	70.0859	1.3	63.6
0	25	50	163	18.82	0	0	0	130	90	103.333	6	1				0	0	1	0	1	2		2		0	0	172	0	172	0	172	1	123				2	25	26	27	28	29	30	1.1	69.7233	1.4	52.0898	1.4	52.1
0	38	46	156	18.9	0	0	1				6	1	5	1	1	1	0	0	0	0			0		0	0	155	0	155	0	155	0	155	12.2	234	4	2	38	39	40	41	42	43	1.4	47.5437	0.9	81.1115	1	71.4
0	39	54	158	21.63	0	1	1	130	70	90		1				1	1	0	0	0			0		0	1	131	0	133	0	133	0	133				2	39	40	41	42	43	44	7.7	6.01096	4.6	11.2056
0	49	53	153	22.64	0	0	1	160	100	120	6	1	3	1	1	0	0	0	0	1	2		2		0	0	139	0	139	0	139	0	139	10.3	189	3.6	2	49	50	51	52	53	54	1.1	58.906	1.4	44.0083	1.2	53
0	38	49	156	20.13	0	1	1				6	1	3	1	1	0	0	0	0	0			0		0	0	158	0	158	0	158	0	158	10.7	248		2	38	39	40	41	42	43	1.1	63.6382	1	71.4105	1	71.4
1	55	55	163	20.7	0	0	1	121	78	92.3333			5	1	1	1	1	0	0	1	2		0		0	0	87	0	87	0	87	0	87	13.9	229	3.7	1	55	56	57	58	59	60	1.2	67.667	1.3	61.4256	1	84.4
0	57	50	156	20.55	0	0	1	150	90	110	5	1				1	0	1	0	0			0		0	0	172	0	172	0	172	0	172				2	57	58	59	60	61	62	0.8	81.8393	0.6	101.181	0.6	101.2
1	47	63	162	24.01	0	1	1	120	80	93.3333	6	1	3	1	1	1	1	0	0	1	2		2		0	0	153	0	153	0	153	1	153	14.1	249		1	47	48	49	50	51	52	1.5	54.6536	1.3	64.9764	1.2	71.6
1	24	69	169	24.16	0	0	1	120	80	93.3333	6	1	6	1	1	1	2	1	0	1	2	1	0		0	0	72	0	72	0	72	0	72	10.4	211	3.1	1	24	25	26	27	28	29	2.1	42.7678	6.5	10.9111	6.8	10.3
1	34	65				0	1	150	100	116.667	6	0	3	1	1	0	0	1	0	0			0		0	0	170	0	170	0	170	0	170				1	34	35	36	37	38	39	1.3	71.1894	1.4	65.0885	1.3	71.2
0	36	53	161	20.45	0	0	1				1		6	1	1	0	1	0	0	0			0		0	0	58	0	58	0	58	0	58	11.6	193	4	2	36	37	38	39	40	41	1.1	64.5386	1.2	58.0943	1.2	58.1
1	21	60	175	19.59	0	0	1				5	1	4	1	1	0	0	0	0	0			0		0	0	148	0	148	0	148	0	148	11.2	187	4.6	1	21	22	23	24	25	26	1.1	95.4528	1	107.111	1.1	95.5
1	31	70	168	24.8	0	0	0	140	90	106.667	6	0	3	1	1	0	0	1	0	0			0		0	0	169	0	169	0	169	0	169				1	31	32	33	34	35	36	1.5	61.1548	1.8	49.057	1.7	52.6
1	53	51	159	20.17	0	0	0				4	1	2	1	1	0	0	1	0	0			0		0	0	164	0	164	0	164	0	164	12.1	229		1	53	54	55	56	57	58	0.9	97.1693	0.8	101.989	0.6	114.8
1	47	51	149	22.97	0	1	1				6	1	4	1	1	0	0	1	0	0			0		0	1	40	0	164	0	164	0	164	13.7	218		1	47	48	49	50	51	52	0.7	112.381	0.7	112.381	0.7	112.4
1	21	61	170	21.11	0	0	1	150	90	110	6	2	3	1	1	0	0	0	0	0			0		0	0	151	0	151	0	151	0	151	11.3	227	4.1	1	21	22	23	24	25	26	1.2	85.9216	1.2	85.9216	1.4	71.3
1	61		168			1	1	115	61	79	2		6	1	1	1	1	0	0	1	2		1		0	1	4	0	24	0	24	0	24	9.5	142	3.4	1	61	62	63	64	65	66	1.1	72.0707	1.4	53.8435	3.34	19.1
1	50	70	163	26.35	1	1	1				2	1	4	1	1	0	0	0	0	0			0		0	1	23	0	35	0	35	1	23	13.3	192	4.1	1	50	51	52	53	54	55	1.3	63.6214	1.4	58.169	1.4	58.2
0	34	41	145	19.5	0	0	1				5	1	0	0	0	0	0	1	0	1	2		2		0	0	157	0	157	0	157	0	157	12	202		2	34	35	36	37	38	39	1.1	65.4517	0.8	96.1898	0.8	96.2
1	64	64	166	23.23	0	1	1	120	70	86.6667	2		4	1	1	0	1	0	0	0			0		0	0	26	0	26	0	26	0	26	10.3	160	2.7	1	64	65	66	67	68	69	1.3	57.6624	1.1	70.5678	1.4	52.7
1	32	67				0	1	120	80	93.3333	6	1	6	1	1	0	0	1	0	1	2		2		0	0	170	0	170	0	170	0	170				1	32	33	34	35	36	37	1.1	88.3549	1.4	66.0094	1.2	79.5
0	50	40	152	17.31	0	0	1	131	90	103.667	3		5	1	1	1	4	0	0	0			0		0	0	37	0	37	0	37	0	37	9.6	209	3.6	2	50	51	52	53	54	55	0.9	74.5545	0.6	106.281	0.7	101
1	39	75	177	23.94	0	0	1	150	90	110	5	1	5	1	1	0	0	1	0	1	2		0		0	0	171	0	171	0	171	0	171				1	39	40	41	42	43	44	1	94.3885	1.3	68.7324	1.3	68.7
1	28	55	173	18.38	0	0	1				6	1	3	1	1	0	0	1	0	0			0		0	1	40	0	56	0	56	1	51	13.3	312		1	28	29	30	31	32	33	0.9	115.824	0.9	115.824	1.3	74.3
1	26	61	163	22.96	0	0	1	140	90	106.667	6	1	2	1	1	0	0	1	0	1	2		1		0	0	140	0	140	0	140	0	140	11.1	221	3.6	1	26	27	28	29	30	31	1	103.414	1.3	75.3046	1.3	75.3
0	33	46	155	19.15	0	1	0	90	62	71.3333	2		5	1	1	1	4	0	0	0			0		0	0	39	0	39	0	39	0	39	8.3	135	4	2	33	34	35	36	37	38	1.5	45.3024	1.4	49.2433	1.1	65.9
0	40		170			1	0	132	73	92.6667		1	6	1	1	#NULL!	4	0	0	1	2		1		0	0	56	0	56	0	56	0	56	9.5	124	3.2	2	40	41	42	43	44	45	0.9	79.98	0.8	92.2199	0.7	108.4
1	24	54	175	17.63	0	0	1	110	60	76.6667	6	1	1	1	0	0	0	1	0	0			0		0	0	170	0	170	0	170	0	170	11.7	160	4	1	24	25	26	27	28	29	1.2	84.1299	1.6	59.4154	1.4	69.8
0	51	60	156	24.65	0	0	0	123	73	89.6667			0	0	0	0	1	1	0	1	2		0		0	0	81	0	81	0	81	0	81	11.9	192	3.6	2	51	52	53	54	55	56	1.1	58.0842	1.4	43.3944	1.4	43.4
0	58	66.1	154	27.87	1	0	1				6	1	0	0	0	0	0	1	0	0			0		0	0	140	0	140	0	140	0	140	11.6	175	3.6	2	58	59	60	61	62	63	0.9	70.4803	0.7	95.5044	0.8	81.3
1	53	74.8	175	24.42	0	0	0				6	1	2	1	1	1	1	0	0	1	2		1		0	0	51	0	51	1	51	0	51	9.6	216	3.9	1	53	54	55	56	57	58	2.3	31.2521	1.9	39.3727	1.7	45
1	36	63	173	21.05	0	0	1	120	90	100	6		3	1	1	0	1	0	0	1	2		2		0	1	12	0	32	0	32	0	32	14.6	212	3.8	1	36	37	38	39	40	41	1.3	70.1962	1.1	85.9068	1.3	70.2
1	49	64.6	173	21.58	0	1	1				2	1	3	1	1	0	0	1	0	1	2		2		1	1	0	0	121	0	121	0	121	13.4	186	4.3	1	49	50	51	52	53	54	1.5	53.8911	1.5	53.8911	1.1	78.4
1	32	51	162	19.43	0	0	1	120	80	93.3333	6	1	1	1	0	0	0	1	0	0			0		0	1	39	0	168	0	168	0	168	13.7	283	3.8	1	32	33	34	35	36	37	0.8	118.2	0.9	112.615	1.1	88.4
0	33	49	160	19.14	0	0	1	140	90	106.667	6	1	6	1	1	0	0	1	0	0			0		0	0	169	0	169	0	169	0	169	12.9	250	4.2	2	33	34	35	36	37	38	1.1	65.9131	0.9	84.0111	0.9	84
1	44	73	176	23.57	0	0	1				6	1	1	1	0	0	0	1	0	1	2		1		0	0	169	0	169	0	169	0	169	12.9	331		1	44	45	46	47	48	49	1.1	81.2122	1.2	73.103	1.4	60.7
1	34	59	171	20.18	0	0	1				6	1				0	0	1	0	1	2		1		0	0	166	0	166	0	166	0	166	12	240		1	34	35	36	37	38	39	1.2	78.4229	1.3	71.1894	1.4	65.1
1	30	59	171	20.18	0	0	1	150	100	116.667	6	1	4	1	1	0	0	1	0	0			0		0	0	158	0	158	0	158	0	158	15.5	264	4.3	1	30	31	32	33	34	35	0.9	114.208	0.9	114.208	1.1	89.6
0	55	58	158	23.23	0	1	1	115	75	88.3333	5		3	1	1	1	1	0	0	0			0		0	0	61	0	61	0	61	0	61	13.7	155	3.9	2	55	56	57	58	59	60	0.7	97.5384	0.9	71.9813	0.8	83
0	24	57	168	20.2	0	0	1				5		2	1	1	1	1	0	0	0			0		0	0	63	0	63	0	63	0	63	11.7	166	3.7	2	24	25	26	27	28	29	0.7	121.269	1	78.7902	0.9	89.5
1	63	74	165.6	26.98	1	0	0				5		2	1	1	0	4	1	0	1	2		2		0	1	13	0	51	0	51	0	51	10.9	157	3.6	1	63	64	65	66	67	68	1.3	58.0689	1.3	58.0689	1.4	53.1
1	49	90	179	28.09	1	0	1	110	70	83.3333	6	1	5	1	1	0	0	0	0	0			0		0	0	34	0	34	0	34	0	34	14.3	170	4.2	1	49	50	51	52	53	54	1	87.9856	1	87.9856	1	88
0	43	49	161	18.9	0	0	1	140	90	106.667	6	3	2	1	1	0	0	1	0	1	2		2		0	0	163	0	163	0	163	1	114		238	3.7	2	43	44	45	46	47	48	1.4	45.9028	0.9	78.3121	0.9	78.3
1	29	80	177	25.54	1	0	1				6	1	3	1	1	1	0	1	0	1	2		1		0	0	29	0	29	0	29	0	29	13	234		1	29	30	31	32	33	34	1.1	90.2366	0.8	120.718	1.2	81.2
1	44	69.6	168	24.66	0	0	1	115	70	85	5	0	4	1	1	1	4	0	0	1	2		0		0	0	36	0	36	0	36	0	36	12.3	109	4.1	1	44	45	46	47	48	49	1.3	66.3602	1.4	60.6731	1.2	73.1
0	34	47	157	19.07	0	0	1	160	90	113.333	6	1	5	1	1	0	0	1	0	0			0		0	0	166	0	166	0	166	0	166	11.9	219	4.1	2	34	35	36	37	38	39	0.8	96.1898	0.9	83.423	0.7	113
1	51	54				1	1				6	1	3	1	1	0	0	1	0	0			0		0	0	122	0	122	0	122	0	122	11.9	229		1	51	52	53	54	55	56	0.8	103.432	0.5	125.472	0.5	125.5
0	33	51	160	19.92	0	1	1				2	1	3	1	1	0	0	1	0	0			0		0	0	150	0	150	0	150	0	150	12	213	3.7	2	33	34	35	36	37	38	0.7	113.839	0.7	113.839	0.8	96.9
0	42	41.6	156	17.09	0	1	0				6	1	2	1	1	0	1	1	0	1	2		2		0	0	123	0	123	0	123	0	123	13.5	226	3.8	2	42	43	44	45	46	47	1	69.4319	1.1	61.875	1.3	50.6
1	32	68				0	1				6	1	2	1	1	0	0	1	0	1	2		2		0	1	31	0	155	0	155	0	155	11.9	198		1	32	33	34	35	36	37	1.3	72.1966	1.3	72.1966	1.1	88.4
1	45					0	0	140	80	100	6	1	3	1	1	0	0	0	0	0			0		0	0	153	0	153	0	153	0	153		199	2.9	1	45	46	47	48	49	50	6.6	9.24242	1.3	65.8957	1.6	51.3
0	46	60	161	23.15	0	0	1	136	92	106.667	5		1	1	0	0	0	0	0	0			0		1	1	1	0	72	0	72	0	72	8.5	172	2.6	2	46	47	48	49	50	51	1.5	41.3487	0.8	88.4138	0.8	88.4
0	42	51	153	21.79	0	0	1				5	2	2	1	1	0	0	1	0	1	2		0		0	0	165	0	165	0	165	0	165	12	252		2	42	43	44	45	46	47	0.8	90.9333	0.7	106.865	0.8	90.9
1	38	50	163	18.82	0	0	1	95	63	73.6667	6		5	1	1	1	1	0	0	1	2	1	1		0	0	39	0	39	0	39	0	39	11.9	214	4	1	38	39	40	41	42	43	1.3	69.2169	1.6	53.8504	1.4	63.3
1	44	69	173	23.05	0	0	1				6	1	4	1	1	0	0	0	0	1	2		2		0	0	150	0	150	0	150	0	150	12.4	221		1	44	45	46	47	48	49	1.2	73.103	1.4	60.6731	1.4	60.7
0	39	48	156	19.72	0	0	1				6	1	6	1	1	0	0	0	0	0			0		0	0	155	0	155	0	155	0	155	12	227		2	39	40	41	42	43	44	1.2	56.8828	0.9	80.5438	1.1	63.2
1	37	65	170	22.49	0	0	1	140	90	106.667	6	1	2	1	1	0	0	1	0	0			0		0	0	139	0	139	0	139	0	139	13	223	4.1	1	37	38	39	40	41	42	1	95.7239	1.5	58.6308	1.4	63.7
1	26	72	181	21.98	0	0	1	119	77	91	5		2	1	1	0	0	1	0	1	2		0		1	1	2	0	89	0	89	0	89	11.9	213	4.2	1	26	27	28	29	30	31	1.8	50.8106	2.4	35.8842	2.5	34.2
1	52	64				0	0				6	1	2	1	1	0	0	0	0	1	2		2		0	0	158	0	158	0	158	0	158	14.7	228		1	52	53	54	55	56	57	0.9	97.8543	1.1	76.7742	1.1	76.8
1	18	74	179	23.1	0	0	1	130	80	96.6667	6	2	3	1	1	0	0	0	0	0			0		0	0	33	0	33	0	33	1	28				1	18	19	20	21	22	23	1.1	97.4857	1.2	87.7515	1.4	72.8
1	43	43	156	17.67	0	1	0	130	80	96.6667	2	1	1	1	0	0	0	1	0	0			0		0	0	165	0	165	0	165	0	165	11.8	214		1	43	44	45	46	47	48	0.8	109.411	0.9	104.241	1	91.8
1	49	66	171	22.57	0	0	0	120	70	86.6667	6	1	5	1	1	1	0	1	0	0			0		0	0	140	0	140	0	140	0	140				1	49	50	51	52	53	54	1	87.9856	1.1	78.4093	1.2	70.6
1	29	58	169	20.31	0	0	1				6	1	4	1	1	0	0	1	0	1	2		1		0	0	166	0	166	0	166	0	166	13.3	262		1	29	30	31	32	33	34	0.9	115.013	0.9	115.013	0.9	115
1	31	67	173	22.39	0	0	1				6	1	2	1	1	0	0	1	0	1	2		2		0	0	163	0	163	0	163	0	163	15.2	204		1	31	32	33	34	35	36	1.2	80.0931	1	99.8447	1.1	89
1	36	89	171	30.44	1	0	1				1	3	3	1	1	0	0	0	0	1	2	1	1		0	1	21	0	95	1	95	1	25	10.7	175		1	36	37	38	39	40	41	1.1	85.9068	1.3	70.1962	1.7	50.8
0	51	71.6	163.5	26.78	1	0	0	117	68	84.3333	6	2	5	1	1	0	1	0	0	0			0		0	0	124	0	124	0	124	0	124	10.4	166	3.7	2	51	52	53	54	55	56	1	65.1782	0.9	74.0326	1	65.2
0	33	56	159	22.15	0	0	1				6	1	1	1	0	0	1	1	0	0			0		0	0	157	0	157	0	157	0	157	11.4	313		2	33	34	35	36	37	38	0.6	119.762	0.5	127.165	0.7	113.8
1	61	72	173	24.06	0	1	1	130	90	103.333	2	1				0	0	1	0	1	2		0		0	0	17	0	17	0	17	0	17	12	171	3.5	1	61	62	63	64	65	66	1.2	64.8742	2	34.983	2	35
1	68	61	170	21.11	0	1	1	145	64	91	2		6	1	1	0	1	0	0	0			0		0	1	8	0	60	0	60	0	60	9.9	103	3.6	1	68	69	70	71	72	73	1.1	68.6125	1.4	51.26	1.5	47.2
1	44	56.5	160	22.07	0	0	1	118	77	90.6667	6	2	4	1	1	0	0	1	0	0			0		0	0	135	0	135	0	135	0	135	9.4	172	2.9	1	44	45	46	47	48	49	1.1	81.2122	1.7	47.9791	1.1	81.2
1	30	48	158	19.23	0	0	1				6	1	2	1	1	0	0	1	0	0			0		0	0	163	0	163	0	163	0	163	12.6	200		1	30	31	32	33	34	35	0.9	114.208	0.9	114.208	0.9	114.2
0	28	50	163	18.82	0	0	0				1	1	0	0	0	0	0	1	0	0			0		0	0	137	0	137	0	137	0	137				2	28	29	30	31	32	33	1	76.6072	0.9	87.0142	1	76.6
1	62	54	169	18.91	0	0	1	141	75	97			6	1	1	1	1	1	0	1	2		1		0	0	46	0	46	0	46	0	46	11.1	165	2.9	1	62	63	64	65	66	67	0.7	101.142	0.8	95.7406	1.1	71.6
1	35	91	174	30.06	1	0	1				6	1	5	1	1	0	1	1	0	1	2		2		0	1	35	0	142	0	142	0	142	12.8	225	3.7	1	35	36	37	38	39	40	1	97.0783	1.1	86.5124	1.1	86.5
0	55	43.2	157	17.53	0	0	0	115	67	83	6	1	6	1	1	0	1	1	0	1	2		2		0	0	123	0	123	0	123	0	123	11.2	401	3.7	2	55	56	57	58	59	60	1.1	56.4749	1	63.3722	1.1	56.5
1	33	57	166	20.69	0	0	1	140	100	113.333	6	1	1	1	0	0	0	1	0	0			0		0	0	13	0	13	0	13	0	13		159	3	1	33	34	35	36	37	38	0.9	111.826	0.8	117.373	0.8	117.4
0	36	55	158	22.03	0	0	0	120	80	93.3333	6	1	2	1	1	0	0	1	0	0			0		0	0	157	0	157	0	157	0	157	13.3	242	3.9	2	36	37	38	39	40	41	0.7	111.465	0.9	82.2591	1	72.4
1	58	77	170	26.64	1	1	0	118	71	86.6667	2	1	2	1	1	0	0	1	0	1	2		0		0	1	14	0	35	0	35	1	25	14	160	3.5	1	58	59	60	61	62	63	1	82.5952	1.1	73.6056	1.3	60.1
1	28	53	168	18.78	0	0	1				1	1	3	1	1	0	0	1	0	0			0		0	0	26	0	26	0	26	0	26	13.3	203		1	28	29	30	31	32	33	0.9	115.824	0.9	115.824	0.9	115.8
0	36	56	161	21.6	0	0	0	130	90	103.333	6	1	4	1	1	0	0	1	0	1	2		2		0	1	19	0	157	0	157	0	157	10.9	236	3.8	2	36	37	38	39	40	41	0.9	82.2591	1	72.4208	1.2	58.1
0	50	53	149	23.87	0	0	0	148	81	103.333	5					0	1	1	0	0			0		0	0	4	0	4	1	4	0	4	9.4	286	2.8	2	50	51	52	53	54	55	1.3	47.7964	0.8	85.9641
0	57	58	147	26.84	1	1	1				6	1	4	1	1	0	0	1	0	0			0		0	0	160	0	160	0	160	0	160	14.7	251		2	57	58	59	60	61	62	0.9	70.9771	0.7	96.1776	0.8	81.8
0	33	47	147	21.75	0	0	0				1		0	0	0	0	0	1	0	0			0		0	0	97	0	97	0	97	0	97	11.8	133	3.9	2	33	34	35	36	37	38	0.8	96.8679	1.2	59.3315	1.4	49.2
1	32	59.5	170	20.59	0	0	1				6	1	6	1	1	0	1	0	0	1	2		2		1	1	0	0	132	0	132	0	132	13.9	229	4.2	1	32	33	34	35	36	37	1	99.1458	1	99.1458	0.9	112.6
1	35	71	174	23.45	0	0	1	149	91	110.333	6	1	3	1	1	0	0	1	0	0			0		0	0	143	0	143	0	143	0	143	10.2	288	3.7	1	35	36	37	38	39	40	1	97.0783	1.1	86.5124	1.2	77.9
0	21	45	156	18.49	0	0	0	126	77	93.3333		1	0	0	0	1	1	0	0	1	2		2		0	0	130	0	130	0	130	0	130	12.8	171	4.6	2	21	22	23	24	25	26	1.1	71.7102	1.1	71.7102	1.2	64.5
0	30	40	156	16.44	0	0	0	118	78	91.3333	6		3	1	1	0	0	0	0	1	2	1	1		1	1	0	0	78	0	78	0	78	8.8	205	3.9	2	30	31	32	33	34	35	2.7	22.7326	1.4	50.292	1	75.5
1	48	72.3	174	23.86	0	0	1				6	1	2	1	1	0	0	1	0	1	2		2		0	0	132	0	132	0	132	1	128	17.1	184	4.4	1	48	49	50	51	52	53	1.4	58.992	1.2	71.0775	1.2	71.1
1	43	72	162	27.43	1	0	1	125	84	97.6667	6	1	5	1	1	0	0	0	0	0	0		0		0	0	149	0	149	0	149	0	149		225	3.8	1	43	44	45	46	47	48	1.1	81.7847	1	91.7732	1.1	81.8
0	28	53	155	22.06	0	0	1	110	95	100	5		4	1	1	1	1	0	0	0			0		0	0	64	0	64	0	64	0	64	12.9	201	4.3	2	28	29	30	31	32	33	1	76.6072	1	76.6072	1.1	68.3
1	37	67	174	22.13	0	0	1	120	80	93.3333	5	1	1	1	0	0	0	1	0	1	2		1		0	0	158	0	158	0	158	0	158	16.3	235	2.5	1	37	38	39	40	41	42	1.2	76.7875	1.2	76.7875	1.5	58.6
0	31	46	154	19.4	0	0	1	86	61	69.3333	1		2	1	1	0	0	0	0	1	2		0		1	1	0	0	96	0	96	0	96	6.8	190	3.3	2	31	32	33	34	35	36	0.7	115.45	0.9	85.1997	0.8	98.2
1	27					0	1	160	90	113.333	6	1	3	1	1	0	0	1	0	1	2		2		0	0	159	0	159	0	159	0	159	15.3	319	4	1	27	28	29	30	31	32	1	102.69	1	102.69	0.9	116.6
1	31	63	169	22.06	0	0	1	150	90	110	6	1	5	1	1	1	0	1	0	0			0		0	0	151	0	151	0	151	0	151	7.8	127	2.6	1	31	32	33	34	35	36	0.9	113.409	1.4	66.4747	1.2	80.1
0	53	60				1	1				6	0	1	1	0	0	0	0	0	0			0		0	0	159	0	159	0	159	0	159	13.3	188		2	53	54	55	56	57	58	0.6	104.064	0.8	84.1714	0.8	84.2
1	42	72	168	25.51	1	0	1				6	1	2	1	1	0	0	0	0	0			0		0	0	156	0	156	0	156	0	156	13.1	188		1	42	43	44	45	46	47	0.8	110.182	0.9	104.975	0.9	105
0	49	56	155	23.31	0	0	1	104	68	80	3		3	1	1	0	1	0	0	0			0		0	0	38	0	38	0	38	0	38	11.8	259	4.2	2	49	50	51	52	53	54	1.4	44.0083	1.1	58.906	1	66.1
1	43	75	175	24.49	0	0	0	152	107	122	1		5	1	1	0	1	1	0	0			0		0	0	111	0	111	0	111	1	49	11.8	250	3.5	1	43	44	45	46	47	48	1.4	61.1008	1.3	66.828	1.3	66.8
1	30	65	169	22.76	0	0	0				6	1	3	1	1	0	2	1	0	1	2		2		0	1	53	0	151	0	151	1	106	15.3	167		1	30	31	32	33	34	35	1.1	89.605	1	100.549	1.1	89.6
1	37					0	1				6	1	6	1	1	0	0	0	0	0			0		0	0	157	0	157	0	157	0	157	13.9	220		1	37	38	39	40	41	42	0.8	114.121	0.9	108.728	0.9	108.7
1	42	65	160	25.39	1	0	1				6	1	3	1	1	0	0	1	0	0			0		0	0	155	0	155	0	155	0	155	14.3	237		1	42	43	44	45	46	47	0.8	110.182	0.8	110.182	0.9	105
0	39	47	154	19.82	0	0	1				6	2				0	2	0	0	0			0		0	0	164	0	164	0	164	0	164	12.4	160		2	39	40	41	42	43	44	0.6	114.819	0.5	121.917	0.6	114.8
1	45	70	166	25.4	1	0	1	127	82	97	6		4	1	1	1	1	0	1	1	2		2		0	1	24	0	94	0	94	0	94	8.7	110	2.9	1	45	46	47	48	49	50	1.9	41.6487	1.2	72.5913	1.3	65.9
1	49	66	172	22.31	0	1	1	103	72	82.3333	3		2	1	1	0	1	1	0	0	0		0		0	0	35	0	35	0	35	0	35	14	230	4.6	1	49	50	51	52	53	54	1.3	64.0699	1.3	64.0699	1.2	70.6
1	28	59	177.9	18.64	0	0	0	130	79	96	1	1	2	1	1	0	0	1	0	1	2		2		1	1	3	0	127	0	127	0	127	14.6	166	3.9	1	28	29	30	31	32	33	0.9	115.824	1.2	81.7988	1.8	50.1
1	50		163			0	1	139	78	98.3333	4		3	1	1	1	1	0	0	1	2		0		0	0	15	0	15	0	15	0	15	12.2	160	4	1	50	51	52	53	54	55	1.05	77.8605	1.62	48.7593	1.45	53.5
0	40	76	162	28.96	1	0	1				6		3	1	1	1	1	1	0	1	2		2		0	0	109	0	109	0	109	0	109	12.6	260	3.6	2	40	41	42	43	44	45	0.7	108.377	0.7	108.377	1	70.4
1	24	63	165	23.14	0	0	1	120	80	93.3333	1	1	3	1	1	0	0	1	0	0			0		0	0	66	0	66	0	66	1	87	13	180	4.2	1	24	25	26	27	28	29	1.2	84.1299	1.5	64.2371	1.7	55.2
1	54	60	159	23.73	0	0	1	149	77	101	1	1	3	1	1	0	0	1	0	1	2		2		0	0	145	1	48	0	145	0	145	11.5	202	3.8	1	54	55	56	57	58	59	1	84.9489	1.1	75.7032	1	84.9
1	35	66	176	21.31	0	0	0				6	1	4	1	1	0	0	1	0	1	2	1	1		0	1	119	0	161	0	161	0	161	11.5	253		1	35	36	37	38	39	40	1	97.0783	1.2	77.8739	1.1	86.5
1	49	56.8	171	19.42	0	0	1				5		4	1	1	1	1	0	0	0			0		0	0	89	0	89	0	89	0	89	10.5	260	3.9	1	49	50	51	52	53	54	1.4	58.5791	1.3	64.0699	1.5	53.9
0	52	48	153	20.5	0	1	1				3		2	1	1	1	1	0	0	0			0		0	0	58	0	58	0	58	1	13	10.3	168	3.7	2	52	53	54	55	56	57	1.4	43.0906	1.7	34.0752	1.5	39.6
1	34	55	164	20.45	0	1	0	110	70	83.3333	6	1	0	0	0	0	0	1	0	0			0		0	0	156	0	156	0	156	0	156	12.9	164	3.7	1	34	35	36	37	38	39	0.9	111.044	1.1	87.1222	1.3	71.2
0	39	77	174	25.43	1	0	1	159	105	123	1		2	1	1	0	0	1	0	1	2	1	1		0	0	85	0	85	0	85	1	13	9.3	378	2.2	2	39	40	41	42	43	44	1	70.9106	1.3	51.6361	2.6	22.3
1	29	63	175	20.57	0	0	1				6	1	1	1	0	0	0	1	0	1	2		2		0	0	155	0	155	0	155	0	155	14.8	259		1	29	30	31	32	33	34	1.1	90.2366	1.1	90.2366	1.2	81.2
0	25	50	160	19.53	0	0	1	140	100	113.333	5	3				0	0	1	0	0			0		0	0	28	0	28	1	28	1	14	11.1	246	4	2	25	26	27	28	29	30	1	78.2387	0.9	88.8674	0.9	88.9
1	51	51	163	19.2	0	0	1	117	73	87.6667	5		4	1	1	0	1	1	0	0	0		0		0	0	78	0	78	0	78	0	78	11.1	191	3.9	1	51	52	53	54	55	56	1.2	69.5953	1.6	49.1506
1	31	58	174	19.16	0	0	1				6	1	3	1	1	0	0	0	0	0			0		0	0	157	0	157	0	157	0	157	16.8	143		1	31	32	33	34	35	36	1.2	80.0931	1.2	80.0931	1.3	72.7
1	35	80	170	27.68	1	0	1	114	94	100.667	3		4	1	1	1	1	0	0	1	2		2		0	0	56	0	56	0	56	0	56	13.9	169	3.6	1	35	36	37	38	39	40	0.8	115.735	0.9	110.266	1.1	86.5
1	34	70				0	1	130	90	103.333	6	2	3	1	1	0	2	0	0	0			0		0	0	160	0	160	0	160	0	160	15.4	212		1	34	35	36	37	38	39	1.1	87.1222	1.2	78.4229	1.3	71.2
1	36	65	173	21.72	0	0	0	130	80	96.6667	6	1	0	0	0	0	0	0	0	1	2		2		0	0	116	0	116	1	116	0	116	14.6	156	3.6	1	36	37	38	39	40	41	1.1	85.9068	1.2	77.3288	1.2	77.3
1	57	73	171	24.96		1	1	167	76	106.333	2	1	4	1	1	0	0	0	0	0			0		0	0	9	0	9	0	9	0	9				1	57	58	59	60	61	62	0.9	94.477	0.8	99.1631
0	34	57	155	23.73	0	0	0	140	100	113.333	6	1	0	0	0	0	0	1	0	0			0		0	0	147	0	147	0	147	0	147	10.5	268	3.7	2	34	35	36	37	38	39	0.6	118.923	0.7	113.042	0.9	83.4
1	55	60	165	22.04	0	1	1				6	0	6	1	1	0	0	0	0	1	2		2		0	0	158	0	158	0	158	0	158	13.2			1	55	56	57	58	59	60	0.9	95.8137	0.9	95.8137	1	84.4
1	39	52	160	20.31	0	0	1	141	88	105.667	5		3	1	1	1	1	0	0	1	2		1		0	1	18	0	84	0	84	0	84	11.3	236	3.8	1	39	40	41	42	43	44	0.9	107.211	1.1	84.1153	1.1	84.1
0	20	50	167	17.93	0	0	0	113	75	87.6667	5		3	1	1	0	1	0	0	1	2		2		0	0	33	0	33	0	33	0	33	14.9	193	4.1	2	20	21	22	23	24	25	0.9	92.0442	0.9	92.0442	1	81
0	31	47.8	153	20.42	0	0	0	160	100	120	1	1	4	1	1	0	1	0	0	0			0		0	0	135	0	135	0	135	0	135	10.6	175	4.3	2	31	32	33	34	35	36	1.2	60.171	1.1	66.8457	1.1	66.8
1	47	70	182	21.13	0	0	1	132	78	96	6	1	4	1	1	1	1	1	0	0			0		0	0	48	0	48	0	48	0	48	12.8	149	3.8	1	47	48	49	50	51	52	1.6	50.5513	1.2	71.5785	1.4	59.4
1	26	60	173	20.05	0	0	1				6	1	2	1	1	0	0	1	0	1	2		2		0	0	146	0	146	0	146	0	146	14	202		1	26	27	28	29	30	31	1	103.414	1	103.414	1.5	63.3
1	59	67.3	162	25.62	1	1	0	170	100	123.333	2	2	3	1	1	0	0	0	0	0			0		0	0	123	0	123	0	123	0	123	12.9	232	3.9	1	59	60	61	62	63	64	1.2	65.7921	1.2	65.7921	1.3	59.7
0	51	49.5	144	23.87	0	0	0				6	1	2	1	1	0	0	0	0	0			0		0	0	121	0	121	0	121	0	121	14.1	246	4	2	51	52	53	54	55	56	0.4	120.597	0.6	105.537	0.7	100.3
1	51	62	170	21.45	0	0	1	140	80	100	6	1	3	1	1	0	0	0	0	0			0		0	0	157	0	157	0	157	0	157	12.8	281	3.7	1	51	52	53	54	55	56	0.8	103.432	0.9	98.5441	1.1	77.3
1	55	88	173	29.4	1	0	1	141	83	102.333	6	1	3	1	1	0	0	0	0	0			0		0	0	149	0	149	0	149	0	149	13	225	4.5	1	55	56	57	58	59	60	1.4	56.1614	1.3	61.4256	1.1	75.2
1	27	61	170	21.11	0	0	0	130	80	96.6667	6	1	3	1	1	0	0	1	0	1	2		2		0	1	27	0	158	0	158	0	158	12.9	274	4	1	27	28	29	30	31	32	1	102.69	0.9	116.64	1	102.7
0	27	45	152	19.48	0	0	1				6	1	3	1	1	0	0	1	0	0			0		0	0	128	0	128	0	128	0	128	11.1	202	3.9	2	27	28	29	30	31	32	0.8	101.038	1	77.1472	1.1	68.8
1	58	61	170	21.11	0	0	0	106	74	84.6667	3		3	1	1	0	1	0	0	0	0		0		0	0	17	0	17	0	17	0	17	13.6	287	3.9	1	58	59	60	61	62	63	1	82.5952	0.94	89.0109	1.52	50.6
1	39	64	174	21.14	0	0	1	140	80	100	6	1	0	0	0	0	0	1	0	1	2		2		0	0	142	0	142	0	142	0	142	15.8	178	4.1	1	39	40	41	42	43	44	1.1	84.1153	1.2	75.7162	1.1	84.1
1	36	61	166	22.14	0	0	1				6	0	6	1	1	0	0	0	0	0			0		0	0	157	0	157	0	157	0	157	12.6	166	3.8	1	36	37	38	39	40	41	0.9	109.494	1.1	85.9068	1.1	85.9
1	26	60	175	19.59	0	0	1	150	90	110	6	1	2	1	1	0	0	1	0	1	2		2		0	0	147	0	147	0	147	0	147	15.5	310	4.1	1	26	27	28	29	30	31	1.5	63.3409	1.6	58.5865	2.1	42.2
0	22	47	155	19.56	0	0	1	140	90	106.667	1	1	0	0	0	0	0	1	0	0			0		0	0	118	0	118	0	118	0	118	13.4	199	3.8	2	22	23	24	25	26	27	0.6	129.383	0.8	104.65	0.6	129.4
0	45	56	168	19.84	0	0	1	95	56	69	1		4	1	1	1	1	0	0	1	2	1	0		0	1	6	0	17	0	17	0	17	8.7	225	3.6	2	45	46	47	48	49	50	1.23	54.5351	1.15	57.4147	3.33	16.1
0	42	50	155	20.81	0	0	1	130	90	103.333	6	1	5	1	1	0	0	1	0	0			0		0	0	154	0	154	0	154	0	154	11.2	233		2	42	43	44	45	46	47	0.6	112.424	0.8	90.9333	0.6	112.4
1	50	74	176	23.89	0	0	1	140	90	106.667	6	1	1	1	0	0	0	0	0	1	2		2		0	0	114	0	114	1	114	1	114	16.9	200		1	50	51	52	53	54	55	1.2	70.0859	1.1	77.8605	1.3	63.6
1	47	60	164	22.31	0	1	1	123	78	93	2	1	0	0	0	1	1	0	0	1	2	1	0		0	0	7	0	7	1	7	0	7	8.5	142	3	1	47	48	49	50	51	52	1.3	64.9764	1.1	79.5187	1.1	79.5
1	56	83	173	27.73	1	1	1	148	74	98.6667	2		5	1	1	0	1	0	0	1	2		2		0	0	51	0	51	0	51	0	51	12.4	213	4.5	1	56	57	58	59	60	61	1.5	51.3053	1.4	55.7683	1.4	55.8
1	44	65	168	23.03	0	0	1	138	74	95.3333	5		3	1	1	1	1	0	0	1	2	1	1		0	1	73	0	75	0	75	0	75	12.9	179	3.5	1	44	45	46	47	48	49	0.9	103.511	0.9	103.511	1.3	66.4
1	30	60	173	20.05	0	0	1	125	77	93	6	1	2	1	1	0	0	1	0	0			0		0	0	147	0	147	0	147	0	147	11.4	264	3.7	1	30	31	32	33	34	35	1.3	73.2181	1.3	73.2181	1.4	66.9
0	48	60	164	22.31	0	0	1	109	61	77	3		5	1	1	1	1	0	0	0			0		0	0	30	0	30	0	30	0	30	11.1	214	4.3	2	48	49	50	51	52	53	0.8	87.1803	1.2	53.3979	1.2	53.4
1	58	74	179	23.1	0	1	1				2		4	1	1	0	1	1	0	1	2		2		0	1	16	0	88	0	88	1	48	11.7	181	3.7	1	58	59	60	61	62	63	1.3	60.1447	1.2	66.2559	1.2	66.3
1	26	64	167	22.95	0	0	1	150	90	110	6	1	2	1	1	0	0	1	0	0			0		0	0	70	0	70	0	70	0	70	13.3	241	3.7	1	26	27	28	29	30	31	1.2	82.9562	2.2	39.8648
1	47	87	170	30.1	1	0	1	150	90	110	6	1	2	1	1	0	0	0	0	0			0		0	0	152	0	152	0	152	0	152	12.6	200	3.7	1	47	48	49	50	51	52	1.2	71.5785	1.2	71.5785	1.3	65
1	53	70	162	26.67	1	0	0	140	80	100	6	1				0	0	0	0	1	2		2		0	0	156	0	156	0	156	0	156	12.8	229	3.8	1	53	54	55	56	57	58	1.1	76.2368	1.3	62.2947	1.5	52.4
0	34	44	150	19.56	0	0	0	140	70	93.3333	6	1	0	0	0	0	0	1	0	0			0		0	0	156	0	156	0	156	0	156	14	264	3.5	2	34	35	36	37	38	39	0.7	113.042	1	73.4454	1	73.4
0	37	62	159	24.52	0	0	1				6	1	4	1	1	0	0	0	0	0			0		0	0	155	0	155	0	155	0	155	14.2	245		2	37	38	39	40	41	42	1.1	64.0868	0.8	94.1839	1.2	57.7
1	28	53	164	19.71	0	0	1	150	87	108	6	1	0	0	0	0	0	1	0	0			0		0	0	148	0	148	0	148	0	148	15.2	207	4	1	28	29	30	31	32	33	0.8	121.569	0.9	115.824	0.9	115.8
1	28	53	166	19.23	0	0	0	130	100	110	1	1	2	1	1	0	2	1	0	1	2		2		0	0	150	0	150	0	150	0	150	13.3	286	3.7	1	28	29	30	31	32	33	1	101.971	0.9	115.824	1	102
0	52	66.5	158.5	26.47	1	1	1				2		3	1	1	1	1	0	0	1	2		2		0	0	104	0	104	0	104	0	104	11.9	239	4.2	2	52	53	54	55	56	57	1.4	43.0906	1.2	51.9184	1.9	29.8
0	36	53	164	19.71	0	0	0				6	1	0	0	0	0	0	1	0	0			0		0	0	144	0	144	0	144	0	144	11.4	291	4.3	2	36	37	38	39	40	41	0.9	82.2591	0.9	82.2591	1.1	64.5
0	41	54.5	160	21.29	0	0	1	160	93	115.333	6	1	3	1	1	0	0	1	0	0			0		0	0	136	0	136	0	136	0	136	12.8	258	4.1	2	41	42	43	44	45	46	1.1	62.3112	0.9	79.4201	1	69.9
0	30	48.3	161	18.63	0	1	1	150	90	110	2	1	0	0	0	0	0	1	0	0			0		0	0	137	0	137	0	137	0	137	11	219	3.9	2	30	31	32	33	34	35	0.8	98.9309	1	75.5384	1	75.5
0	28	45	156	18.49	0	0	1	140	93	108.667	6	1	0	0	0	0	0	1	0	0			0		0	0	143	0	143	0	143	0	143	12.3	181	4	2	28	29	30	31	32	33	0.6	124.043	0.9	87.0142	1	76.6
1	44	54	162	20.58	0	0	1	124	72	89.3333	6	1	4	1	1	0	0	1	0	0			0		0	0	144	0	144	0	144	0	144		214	3.8	1	44	45	46	47	48	49	1.6	51.6279	1.7	47.9791	1.7	48
0	41	68	156	27.94	1	0	1	120	77	91.3333	5		3	1	1	1	0	0	0	1	2	1	1		1	1	1	0	71	0	71	0	71	9.1	196	3.5	2	41	42	43	44	45	46	1.5	42.8268	1.4	46.5523	1.5	42.8
0	44	60	155	24.97		0	0				6	1	4	1	1	0	0	1	0	1	2		2		0	0	153	0	153	0	153	0	153	12.3	304	4.1	2	44	45	46	47	48	49	0.7	105.374	0.6	110.856	1.4	45.6
1	30	61	176	19.69	0	0	1	170	100	123.333	6	1	1	1	0	0	0	1	0	1	2		2		0	0	151	0	151	0	151	0	151	13.8	211	4.1	1	30	31	32	33	34	35	0.8	119.873	1.1	89.605	1.3	73.2
0	45	50	156	20.55	0	0	0	140	90	106.667	5	1	3	1	1	0	0	0	0	0			0		0	0	155	0	155	0	155	0	155	11.4	261	3.9	2	45	46	47	48	49	50	0.6	110.08	0.5	116.885	0.8	89
1	63	76	170	26.3	1	0	1	120	70	86.6667	2		5	1	1	0	1	0	0	0			0		0	0	18	0	18	0	18	0	18	13.3	102	3.9	1	63	64	65	66	67	68	0.98	79.7445	0.96	83.779	0.9	90.6
1	51	77	173	25.73	1	0	0				6	1	5	1	1	0	0	1	0	1	2		2		0	0	153	0	153	0	153	0	153	10.9	274		1	51	52	53	54	55	56	1.4	57.7619	1.2	69.5953	0.8	103.4
0	44	61	158	24.44	0	0	1	147	96	113	5	1	4	1	1	0	0	1	0	0			0		0	0	109	0	109	0	109	0	109	14.8	346	4.4	2	44	45	46	47	48	49	1	68.4632	1.1	61.0118	1.1	61
1	36	58	170	20.07	0	0	1	136	86	102.667	6	3	4	1	1	0	0	1	0	0			0		0	0	149	0	149	0	149	0	149	12.4	222	4	1	36	37	38	39	40	41	1	96.3987	0.9	109.494	1.2	77.3
1	41	66	169	23.11	0	0	1				6	1	2	1	1	0	0	1	0	1	2		2		1	1	0	0	153	0	153	0	153	10.5	230	3.9	1	41	42	43	44	45	46	2.8	26.8042	1.8	45.7291	2.2	35.9
1	55	85	179	26.53	1	1	1	114	76	88.6667	2		4	1	1	0	4	0	0	1	2		2		1	1	0	0	65	0	65	1	9	11.6	144	3.8	1	55	56	57	58	59	60	1.8	41.446	2	36.489	1.9	38.8
0	19	54	157	21.91	0	0	0				6	1	3	1	1	0	0	1	0	0			0		0	0	108	0	108	0	108	0	108				2	19	20	21	22	23	24	0.8	106.878	1.1	72.7248	1.2	65.5
1	40	53	165	19.47	0	0	1	130	80	96.6667	6	1	2	1	1	0	0	1	0	0			0		0	1	37	0	121	0	121	1	112	12.1	258	3.8	1	40	41	42	43	44	45	1	93.7278	1.2	75.1862	1.3	68.3
0	31	54	162	20.58	0	0	1	105	56	72.3333	3		3	1	1	0	1	0	0	0			0		0	0	50	0	50	0	50	0	50	9.9	324	4.2	2	31	32	33	34	35	36	1	75.0096	1.6	42.4948	1.8	36.9
1	56	66	159	26.11	1	0	1	140	90	106.667	6	1	3	1	1	0	0	0	0	0			0		0	0	154	0	154	0	154	0	154				1	56	57	58	59	60	61	0.6	112.396	0.7	105.496	0.8	99.9
1	33	75	179	23.41	0	0	0				6	1	4	1	1	1	1	0	0	1	2		2		0	0	131	0	131	0	131	1	117	15.7	164	4.6	1	33	34	35	36	37	38	1.8	48.3726	1.9	45.3117	1.8	48.4
1	31	61	165	22.41	0	0	1				6	1	2	1	1	0	0	1	0	0			0		0	0	149	0	149	0	149	0	149	13.9	172	3.8	1	31	32	33	34	35	36	1.3	72.7055	1.2	80.0931	1.1	89
0	26	57	156	23.42	0	0	1	120	80	93.3333	5	0	5	1	1	1	0	0	0	0			0		0	0	151	0	151	0	151	0	151	11.7	159	4.3	2	26	27	28	29	30	31	0.7	119.577	0.8	101.75	0.9	88.2
1	43	58	160	22.66	0	0	1	144	93	110	6	1	2	1	1	0	0	1	0	0			0		0	0	139	0	139	0	139	0	139	13.2	239	3.8	1	43	44	45	46	47	48	1.1	81.7847	1.2	73.6183	1.3	66.8
1	58	72	161	27.78	1	0	1	130	90	103.333	4	2	3	1	1	0	0	1	0	0			0		0	0	124	0	124	0	124	0	124	11.9	200	3.4	1	58	59	60	61	62	63	0.8	98.4689	0.8	98.4689	0.7	104
0	47	56	149	25.22	1	0	1	140	90	106.667	4	1	3	1	1	0	0	1	0	0			0		0	0	147	0	147	0	147	0	147	12.3	250	3.8	2	47	48	49	50	51	52	0.7	103.177	0.7	103.177	0.8	87.8
1	44	77	177	24.58	0	0	1				1	1	4	1	1	0	0	1	0	0			0		0	1	8	0	45	0	45	1	21	11.6	253	4.3	1	44	45	46	47	48	49	1.4	60.6731	1.4	60.6731	1.4	60.7
1	47	67	172	22.65	0	0	0	150	100	116.667	6	1	0	0	0	0	0	1	0	1	2		2		0	0	154	0	154	0	154	0	154	14.1	266	3	1	47	48	49	50	51	52	1.1	79.5187	1	89.2304	1	89.2
0	32	61	156	25.07	1	0	1				6	1	3	1	1	0	0	1	0	0			0		0	0	147	0	147	0	147	0	147	12.3	248	4.2	2	32	33	34	35	36	37	1.1	66.3778	0.7	114.642	0.8	97.6
0	47	47	162	17.91	0	0	1				5	1	6	1	1	0	0	0	0	0			0		1	1	0	0	151	0	151	0	151	9.2	187	4	2	47	48	49	50	51	52	0.9	76.1423	1.3	48.8144	0.8	87.8
1	24	64	172	21.63	0	0	1	140	90	106.667	1	1	3	1	1	0	0	1	0	0			0		0	0	150	0	150	0	150	0	150	13.7	169	4.2	1	24	25	26	27	28	29	1.3	76.37	1.5	64.2371	1.3	76.4
0	35	58	163	21.83	0	0	1	128	78	94.6667	1		5	1	1	0	1	0	0	0	0		0		0	0	86	0	86	0	86	0	86	11.4	183	3.7	2	35	36	37	38	39	40	0.8	95.5165	1	72.9313	1.4	48.6
1	42	64.2	170	22.21	0	0	1	150	95	113.333	6	1	4	1	1	0	0	1	0	0			0		1	1	3	0	45	0	45	0	45	7.6	161	3.4	1	42	43	44	45	46	47	1.2	74.1373	2.7	27.813	1.4	61.5
0	44	47	159	18.59	0	1	1	124	85	98	5		0	0	0	1	1	0	0	1	2		2		0	1	54	0	79	0	79	0	79				2	44	45	46	47	48	49	0.8	89.6647	0.8	89.6647	1	68.5
1	33	58.7	160	22.93	0	0	1	154	90	111.333	6					1	1	0	0	0			0		0	0	97	0	97	0	97	0	97	9	162	3.9	1	33	34	35	36	37	38	1.9	45.3117	1.2	78.9757	1.5	60.3
1	29	61	163	22.96	0	0	1	110	80	90	5	1	6	1	1	0	1	1	0	0			0		0	0	153	0	153	0	153	0	153	11.6	234	4.3	1	29	30	31	32	33	34	1.4	67.4152	1.4	67.4152	1.4	67.4
1	23	61	182	18.42	0	0	0	120	80	93.3333	6	1	3	1	1	0	0	1	0	0			0		0	0	145	0	145	0	145	0	145	14.2	140	4.1	1	23	24	25	26	27	28	0.8	125.914	1.1	94.1212	1.2	84.7
0	44					0	1	154	100	118						1	1	0	0	1	2		2		0	0	91	0	91	0	91	0	91	10	248	3.6	2	44	45	46	47	48	49	0.9	77.7639	1.1	61.0118	1.3	49.9
0	42	45	153	19.22	0	0	1				6		2	1	1	0	4	0	0	0			0		0	0	94	0	94	0	94	0	94	10.1	115	3.7	2	42	43	44	45	46	47	1.3	50.5593	1.1	61.875	1.2	55.7
1	21	81	176	26.15	1	0	1	140	80	100	5		5	1	1	0	1	0	0	1	2		1		0	1	15	0	35	0	35	0	35	12.3	133	4.1	1	21	22	23	24	25	26	1.3	77.9965	1.4	71.3122	1.3	78
1	48	61	160	23.83	0	0	1	130	70	90	6	1	4	1	1	0	2	0	0	1	2		2		0	0	153	1		0	153	0	153	10.7	196	3.2	1	48	49	50	51	52	53	0.8	105.635	0.6	118.893	0.8	105.6
0	29	49	154	20.66	0	0	1	130	80	96.6667	6	1	2	1	1	0	0	1	0	0			0		0	0	145	0	145	0	145	0	145	13.3	253	4.2	2	29	30	31	32	33	34	0.8	99.6283	0.9	86.4051	0.9	86.4
1	35	63	173	21.05	0	0	1				5	0	3	1	1	0	4	1	0	0			0		0	0	86	0	86	0	86	0	86	11.1	329	3.1	1	35	36	37	38	39	40	1.1	86.5124	0.8	115.735	1.1	86.5
1	46	63	164	23.42	0	0	1	141	91	107.667	6		1	1	0	1	1	0	0	0			0		0	0	53	0	53	0	53	0	53	12.6	255	4.1	1	46	47	48	49	50	51	1.1	80.0792	1.3	65.4344	1	89.9
1	33	72	175	23.51	0	0	1	130	80	96.6667	6	1	3	1	1	0	0	1	0	0			0		0	0	151	0	151	0	151	0	151	14.3	321	4.1	1	33	34	35	36	37	38	1	98.4518	1.6	55.7754	1.3	71.7
0	23	46	165.8	16.73	0	0	0	120	70	86.6667	1	0	2	1	1	0	0	0	0	0			0		0	0	125	0	125	0	125	0	125	13.6	199	4.1	2	23	24	25	26	27	28	0.8	103.917	0.8	103.917	0.8	103.9
1	43	72	178	22.72	0	1	1	131	82	98.3333	6	1	5	1	1	0	0	1	0	1	2		2		0	0	106	0	106	1	106	0	106	14.2	190	4	1	43	44	45	46	47	48	1.3	66.828	1.3	66.828	0.9	104.2
1	50	78	165	28.65	1	0	1	150	90	110	6	1	1	1	0	0	0	0	0	1	2		2		0	0	129	1	5	0	129	0	129	11.8	189	4	1	50	51	52	53	54	55	1.2	70.0859	1.2	70.0859	1.4	58.2
1	28	71.6	164.5	26.46	1	1	1	120	71	87.3333	6	3				1	0	1	0	0			0		0	0	133	0	133	0	133	0	133		210	4.2	1	28	29	30	31	32	33	1.7	53.6864	2	44.1095	1.8	50.1
1	44	55	170	19.03	0	0	1				5	1	2	1	1	0	0	1	0	1	2		2		0	0	151	0	151	0	151	0	151	11.3	170	3.7	1	44	45	46	47	48	49	1.3	66.3602	1.1	81.2122	1.1	81.2
1	33	60	169	21.01	0	0	1				6	1	5	1	1	0	0	1	0	1	2		2		0	0	151	0	151	0	151	0	151	14.8	247		1	33	34	35	36	37	38	1.4	65.5473	1.3	71.6912	1.1	87.7
0	37	48	162	18.29	0	0	1	140	100	113.333	1	2	4	1	1	0	0	1	0	0			0		0	0	149	0	149	0	149	0	149	9.5	223	3.9	2	37	38	39	40	41	42	0.7	110.685	0.9	81.6833	0.9	81.7
1	36	54	161	20.83	0	0	1	140	90	106.667	6	1	2	1	1	0	0	0	0	0			0		0	0	152	0	152	0	152	0	152	13.5	238	3.8	1	36	37	38	39	40	41	1.1	85.9068	1.5	59.0442	1.3	70.2
0	54	44	152	19.04	0	0	1	106	58	74	1	1	6	1	1	0	0	0	0	0			0		0	0	147	0	147	0	147	0	147	11.9	228	3.5	2	54	55	56	57	58	59	0.7	98.226	0.8	83.5822	0.9	72.5
1	41	63	163.8	23.48	0	0	1				6	1	0	0	0	0	0	1	0	1	2		2		0	0	122	0	122	0	122	0	122	12.9	183	4.1	1	41	42	43	44	45	46	1.2	74.6599	1.2	74.6599	1.3	67.8
1	44	63	177	20.11	0	0	1	130	90	103.333	6	1	4	1	1	0	0	1	0	0			0		0	0	4	0	4	1	4	1	4	14.2	157	2.6	1	44	45	46	47	48	49	1.2	73.103	1	91.1308
1	22	70	160	27.34	1	0	1	135	90	105	6		0	0	0	0	1	0	0	1	2	1	1		0	1	45	0	62	0	62	0	62	13.8	197	3.9	1	22	23	24	25	26	27	1.3	77.4505	1.2	85.3202	1.3	77.5
0	42	39	144	18.81	0	0	1	110	70	83.3333	6	1	0	0	0	0	0	0	0	0			0		0	0	116	0	116	0	116	0	116	11.8	217	3.6	2	42	43	44	45	46	47	0.9	78.8642	0.8	90.9333
1	19	56	174	18.5	0	0	0				1	1	3	1	1	0	0	1	0	1	2		2		0	0	151	0	151	0	151	0	151				1	19	20	21	22	23	24	1.4	72.3211	1	108.626	1.3	79.1
1	22	64.5	178	20.36	0	0	1				6	1	0	0	0	0	0	1	0	1	2		2		0	0	134	0	134	0	134	0	134	11.5	222	4	1	22	23	24	25	26	27	1.2	85.3202	1	106.361	1.2	85.3
1	40	68	180	20.99	0	0	0	119	81	93.6667	6	0	4	1	1	0	0	1	0	0			0		0	0	150	0	150	0	150	0	150	12.9	264	4.2	1	40	41	42	43	44	45	1.4	62.4021	1.3	68.2513	1.5	57.4
1	25	60	162	22.86	0	0	1				6	2	1	1	0	0	0	1	0	1	2		2		0	0	135	0	135	1	135	0	135	11.4	206	3.8	1	25	26	27	28	29	30	1.2	83.5409	1.2	83.5409	1.3	75.8
1	40		172			0	1	125	75	91.6667						1	1	0	0	0			0		0	0	45	0	45	0	45	0	45	14.8	200	4.4	1	40	41	42	43	44	45	0.9	106.461	0.9	106.461	0.8	111.7
0	22	66	160	25.78	1	0	1	160	90	113.333	6	1	2	1	1	0	0	1	0	0			0		0	0	150	0	150	0	150	0	150	13.9	302	4.4	2	22	23	24	25	26	27	1	79.905	0.8	104.65	0.9	90.8
1	32	58	179	18.1	0	0	1	120	90	100	1		3	1	1	1	4	0	0	1	2	1	1		0	1	19	0	53	0	53	0	53	19.5	134	4.4	1	32	33	34	35	36	37	1.2	79.5324	0.9	112.615	1.4	66
0	62	51	148	23.28	0	0	1						4	1	1	1	1	0	0	0			0		0	0	89	0	89	0	89	0	89	11	166	3.8	2	62	63	64	65	66	67	0.9	68.5275	1	60.3315	1	60.3
1	45	63.9	172	21.6	0	0	1	139	89	105.667	1	1	4	1	1	0	0	1	0	0			0		0	0	123	0	123	0	123	0	123	13.3	164	3.5	1	45	46	47	48	49	50	1.2	72.5913	1.2	72.5913	1.1	80.6
1	41	72	168	25.51	1	0	1	130	80	96.6667	6	1	5	1	1	0	0	1	0	0			0		1	1	1	1		0	93	1	76	11.2	277	4.2	1	41	42	43	44	45	46	1.9	42.8356	1.6	52.7274	1.3	67.8
0	30	43.8	159	17.33	0	0	0	121	83	95.6667	6	0	2	1	1	0	1	1	0	0			0		0	0	136	0	136	0	136	0	136	12.5	311	4.2	2	30	31	32	33	34	35	0.7	116.264	0.6	122.312	0.7	116.3
0	39	43	148	19.63	0	1	1	160	90	113.333	6	1	3	1	1	0	0	1	0	0			0		0	1	42	0	139	0	139	0	139	10.6	281	3.5	2	39	40	41	42	43	44	0.7	109.141	0.9	80.5438	0.8	92.9
0	50	57	157	23.12	0	0	1	130	80	96.6667	6	1	1	1	0	0	0	0	0	0			0		0	0	91	0	91	0	91	0	91	9.9	211	3.9	2	50	51	52	53	54	55	0.7	101.025	0.7	101.025	0.9	74.6
1	42	66	171	22.57	0	0	1	149	98	115	6	1	5	1	1	0	0	1	0	0			0		0	0	147	0	147	0	147	0	147	13.6	230	3.9	1	42	43	44	45	46	47	0.9	104.975	1	92.4202	1.1	82.4
1	30	66.8	177	21.31	0	0	1	140	84	102.667	1		5	1	1	0	0	1	0	1	2		2		1	1	1	0	100	0	100	0	100	10.8	173	3.8	1	30	31	32	33	34	35	2.2	38.7603	1.7	52.9374	1.8	49.4
0	58	49	153	20.93	0	0	1	150	90	110	6	1	2	1	1	0	0	0	0	0			0		0	1	113	0	114	0	114	0	114	10.3	251	3.9	2	58	59	60	61	62	63	1.7	32.6689	1.2	49.7756	1	62.1
1	53	62	159	24.52	0	1	1				2	1	0	0	0	0	0	1	0	1	2		1		0	1	44	1	39	0	148	0	148	12.3	276		1	53	54	55	56	57	58	1	85.5477	1	85.5477	1.1	76.2
1	59	64	161	24.69	0	0	1	135	86	102.333	2		2	1	1	0	0	0	0	0			0		1	1	1	0	86	0	86	0	86	7.7	79	3.3	1	59	60	61	62	63	64	4.6	12.9607	1.3	59.7237	1	82
1	46	64	170	22.15	0	1	1				6	1	1	1	0	0	0	0	0	0			0		0	0	65	0	65	1	65	1	65	15.5	245		1	46	47	48	49	50	51	1.2	72.0831	1	89.8594	1.2	72.1
1	31	71	174	23.45	0	0	1	111	83	92.3333	5		2	1	1	0	1	0	0	0			0		0	0	16	0	16	0	16	0	16	13	164	4.7	1	31	32	33	34	35	36	1.6	56.5645	1.37	68.2386
0	54	70	158	28.04	1	0	1				6	1	2	1	1	0	0	0	0	0			0		0	0	149	0	149	0	149	0	149	12.6	243		2	54	55	56	57	58	59	0.7	98.226	1.1	56.873	0.9	72.5
0	28	45	162	17.15	0	0	1	112	63	79.3333	1		0	0	0	1	1	0	0	1	2		2		0	0	63	0	63	0	63	0	63	11.4	210	4.1	2	28	29	30	31	32	33	1	76.6072	1.2	61.4525	1.3	55.8
1	39		176			0	1	123	70	87.6667	1		5	1	1	1	1	0	1	0	0		0		0	1	17	0	31	0	31	0	31	12.5	197	4.1	1	39	40	41	42	43	44	1.1	84.1153	1.2	75.7162	1.2	75.7
1	35	57.9	167	20.76	0	0	0	140	80	100	1	1	2	1	1	0	0	1	0	0			0		0	1	6	0	136	0	136	0	136	12.5	263	4.3	1	35	36	37	38	39	40	1.2	77.8739	1.2	77.8739	1.6	55
1	29	66	170	22.84	0	0	1				6	1	5	1	1	0	0	1	0	1	2		0		1	1	0	0	150	0	150	0	150	15.1	214	4.6	1	29	30	31	32	33	34	1.4	67.4152	1.2	81.2262	1.3	73.7
0	30	35.7	150	15.87	0	0	0				6		1	1	0	0	0	1	0	0			0		0	0	96	0	96	0	96	0	96	10.2	276	3.6	2	30	31	32	33	34	35	0.9	85.8003	0.9	85.8003	1.5	46.3
0	51	51	162	19.43	0	0	1	114	57	76	6	1	3	1	1	0	0	1	0	0			0		0	0	4	0	4	1	4	0	4	12.8	245		2	51	52	53	54	55	56	0.8	85.3623	0.6	105.537
1	32	73	171	24.96		0	0	130	90	103.333	5	2	2	1	1	0	0	1	0	0			0		0	0	11	0	11	0	11	1	5	9.2	220	3.7	1	32	33	34	35	36	37	2.2	38.2195	5	14.1651	15.2	3.7
1	40	72	167	25.82	1	0	1				1	1	5	1	1	0	0	1	0	1	2		2		0	0	122	0	122	0	122	0	122	10.5	258		1	40	41	42	43	44	45	1.9	43.1375	1.9	43.1375	2.3	34.2
0	26	43.6	160	17.03	0	1	1	120	82	94.6667	2		4	1	1	0	1	1	0	0			0		0	0	106	0	106	0	106	0	106	13.7	224	4.1	2	26	27	28	29	30	31	0.9	88.2453	1	77.691	1.1	69.2
1	51	65	175	21.22	0	1	1	123	61	81.6667	2		3	1	1	0	1	1	0	0			0		0	0	16	0	16	0	16	0	16	12.2	142	4.5	1	51	52	53	54	55	56	1.53	53.1393	1.49	53.5708	1.59	49.2
0	37	58	164	21.56	0	0	1				6	1	1	1	0	0	0	1	0	1	2		2		0	0	139	0	139	0	139	0	139	11.7	221	3.9	2	37	38	39	40	41	42	0.9	81.6833	1.1	64.0868	1	71.9
0	35	48	162	18.29	0	0	1	94	68	76.6667	1		2	1	1	0	1	1	0	1	2		0		0	0	17	0	17	0	17	0	17	11.3	152	4.1	2	35	36	37	38	39	40	0.66	112.251	0.84	90.0452	0.82	95.5
1	43	67	156	27.53	1	0	1	116	69	84.6667	3		5	1	1	0	1	0	0	0			0		0	0	28	0	28	0	28	0	28	7.1	110	2	1	43	44	45	46	47	48	1	91.7732	0.6	123.143	1	91.8
1	46	66.9	172	22.61	0	0	1					2	4	1	1	0	0	0	0	1	2		2		0	1	27	0	133	0	133	0	133	5	185	4	1	46	47	48	49	50	51	1	89.8594	1.2	72.0831	1.3	65.4
0	37	51	164	18.96	0	0	1	113	76	88.3333	1		2	1	1	0	1	0	0	0			0		0	0	48	0	48	0	48	0	48	11.8	174	3	2	37	38	39	40	41	42	0.7	110.685	1	71.9139	1.4	47.9
1	57	60.7	167	21.76	0	0	1	155	84	107.667	6		5	1	1	0	1	1	0	1	2		2		1	1	3	0	110	0	110	0	110	11.2	222	3.3	1	57	58	59	60	61	62	1.1	74.1245	1.8	40.8678	1.5	50.9
1	47	64	177.9	20.22	0	0	1	131	79	96.3333	6	2	3	1	1	0	0	1	0	0			0		0	0	121	0	121	0	121	0	121	16	230	4.1	1	47	48	49	50	51	52	1.3	64.9764	1.3	64.9764	1.3	65
1	35	63	168	22.32	0	0	1				6	1	3	1	1	0	0	1	0	0			0		0	0	121	0	121	0	121	1	95	13.1	225		1	35	36	37	38	39	40	1.1	86.5124	1	97.0783	1.2	77.9
1	47	80	170	27.68	1	0	1				6	0	0	0	0	0	0	1	0	1	2		2		0	0	145	0	145	0	145	0	145	14.7	274	4.2	1	47	48	49	50	51	52	1	89.2304	0.8	106.379	1.2	71.6
1	47	52	171	17.78	0	0	1	156	96	116	6	1	5	1	1	1	0	0	0	0			0		0	0	123	0	123	0	123	0	123	10.8	238	4	1	47	48	49	50	51	52	1	89.2304	1	89.2304	1.2	71.6
1	41	58	164	21.56	0	0	1	120	70	86.6667	6		0	0	0	1	1	0	0	0			0		0	0	60	0	60	0	60	0	60	12.9	175	4	1	41	42	43	44	45	46	1.9	42.8356	1.7	49.001	1.8	45.7
1	37	81	183	24.19	0	0	1				6	1	6	1	1	0	0	0	0	0	0		0		0	1	99	0	146	0	146	1	106	15.2	202		1	37	38	39	40	41	42	1.5	58.6308	1.3	69.7048	1.2	76.8
1	25	78	177	24.9	0	0	1	105	62	76.3333			4	1	1	1	1	0	0	1	2		1		1	1	0	0	65	0	65	0	65	13.7	182	4.5	1	25	26	27	28	29	30	1.9	47.931	1.4	69.3363	1.4	69.3
0	52	54	162	20.58	0	0	1	130	87	101.333	5		0	0	0	0	0	1	0	0	0		0		0	0	102	0	102	0	102	0	102	13.8	225	4	2	52	53	54	55	56	57	0.8	84.7648	0.9	73.5144	1	64.7
1	50	65	172	21.97	0	0	0				4	1	5	1	1	0	0	1	0	1	2		2		0	0	146	0	146	0	146	0	146	13.6	265		1	50	51	52	53	54	55	1.5	53.5139	1.3	63.6214	1	87.4
0	53	50	150	22.22	0	0	1				4	1	2	1	1	0	0	1	0	0			0		0	0	146	0	146	0	146	0	146	13.3	284	3.6	2	53	54	55	56	57	58	0.9	72.9998	0.8	84.1714	0.7	98.9
1	47	65	179	20.29	0	0	1	115	74	87.6667	1		1	1	0	0	1	0	0	0			0		0	0	24	0	24	0	24	0	24	12.2	209	4.4	1	47	48	49	50	51	52	1.1	79.5187	1.3	64.9764	1.2	71.6
1	43	70.3	174	23.22	0	0	1	118	66	83.3333	1	1	6	1	1	0	1	1	0	1	2		2		1	1	0	0	125	0	125	0	125	9.8	216	3.4	1	43	44	45	46	47	48	1.6	51.9918	1.2	73.6183	1.2	73.6
1	27	62	173	20.72	0	0	1	140	91	107.333	1		2	1	1	0	1	1	0	0			0		0	0	89	0	89	0	89	0	89	12.6	203	3.5	1	27	28	29	30	31	32	1.6	58.1764	1.9	47.2623	1.9	47.3
1	52	54	167	19.36	0	0	1				6	1	1	1	0	0	0	1	0	1	2	1	0		0	0	146	0	146	0	146	0	146	10.6	189	3.4	1	52	53	54	55	56	57	1.2	69.1081	1.4	57.3575	1.3	62.7
1	40	54	164	20.08	0	0	1	139	94	109	6		4	1	1	1	1	0	0	0			0		0	0	31	0	31	0	31	0	31	11.8	170	4	1	40	41	42	43	44	45	1.8	46.0515	1.4	62.4021	1.5	57.4
0	40	51	164	18.96	0	0	1	117	80	92.3333	6	1	3	1	1	0	0	1	0	0			0		0	0	145	0	145	0	145	0	145	12	335	3.7	2	40	41	42	43	44	45	0.9	79.98	0.9	79.98	1.2	56.5
1	34	60	176	19.37	0	0	1	117	60	79	6		3	1	1	1	4	0	0	1	2		0		0	0	72	0	72	0	72	0	72	11.9	110	4.3	1	34	35	36	37	38	39	1.7	51.4707	1.2	78.4229	1.4	65.1
1	39	80	171	27.36	1	0	1	143	75	97.6667	1		0	0	0	1	1	0	0	1	2	1	1		0	0	32	0	32	0	32	0	32	14.3	147	4.2	1	39	40	41	42	43	44	1.1	84.1153	1.3	68.7324	1.2	75.7
1	31	58	168	20.55	0	0	1	110	70	83.3333	6	1	6	1	1	0	0	1	0	1	2	1	0		1	1	2	0	143	0	143	0	143		280	3.3	1	31	32	33	34	35	36	0.9	113.409	1.3	72.7055	1.3	72.7
1	52	71	168	25.16	1	0	1	120	77	91.3333	1		3	1	1	0	1	0	0	1	2		2		0	0	61	0	61	0	61	0	61	11.1	215	3.8	1	52	53	54	55	56	57	0.9	97.8543	0.9	97.8543	1.3	62.7
1	31	63	174	20.81	0	0	1	120	80	93.3333	1		4	1	1	1	1	0	0	1	2		2		0	0	84	0	84	0	84	0	84	9.3	165	3.7	1	31	32	33	34	35	36	2.2	38.4889	1.9	45.9528	1.7	52.6
0	42	51	147	23.6	0	0	1	173	86	115	6	2	2	1	1	0	0	0	0	0			0		0	0	140	0	140	0	140	0	140	12.5	226	3.9	2	42	43	44	45	46	47	0.7	106.865	0.9	78.8642	0.8	90.9
1	43	67	164	24.91		0	1	160	100	120	6	2	2	1	1	0	0	1	0	1	2		1		0	0	146	0	146	0	146	0	146	11.8	357	3.8	1	43	44	45	46	47	48	1	91.7732	0.9	104.241	0.9	104.2
0	32	57	165	20.94	0	0	1				6	1	0	0	0	0	0	0	0	0			0		0	0	143	0	143	0	143	0	143	13.3	243		2	32	33	34	35	36	37	0.9	84.6033	1	74.4846	0.9	84.6
0	29	48	161	18.52	0	0	0	131	89	103	6	0	0	0	0	0	0	1	0	0			0		0	1	43	0	146	0	146	0	146	13	230	4	2	29	30	31	32	33	34	0.7	117.083	1	76.0709	0.9	86.4
1	21	57.3	175.8	18.54	0	0	1	170	90	116.667	6	1	3	1	1	0	0	1	0	0			0		0	0	138	0	138	0	138	0	138	11.7	166	4.1	1	21	22	23	24	25	26	1.1	95.4528	1.2	85.9216	1	107.1
1	37	60	168	21.26	0	0	1	140	84	102.667	5		3	1	1	0	1	0	0	1	2		2		0	1	70	0	80	0	80	0	29	14.4	139	4	1	37	38	39	40	41	42	1	95.7239	1	95.7239	1.2	76.8
1	32		168			0	0				6		5	1	1	1	1	0	0	1	2		1		0	0	58	0	58	0	58	0	58				1	32	33	34	35	36	37	1.6	56.1685	1.5	60.7267	1.6	56.2
0	46	51	155	21.23	0	0	1				6	2	4	1	1	0	0	1	0	0			0		0	0	147	0	147	0	147	0	147	11.7	275	3.7	2	46	47	48	49	50	51	1	67.5081	0.9	76.679	0.9	76.7
1	43	78	172	26.37	1	0	1				6	0	5	1	1	1	0	1	0	0			0		0	0	146	0	146	0	146	0	146	12.3	149	4.2	1	43	44	45	46	47	48	1.3	66.828	1.2	73.6183	1.5	56.2
1	40	62.5	169	21.88	0	0	0	141	101	114.333	6		4	1	1	0	0	0	0	0	0		0		0	0	94	0	94	0	94	0	94	13.7	187	4.2	1	40	41	42	43	44	45	1.4	62.4021	1.3	68.2513	1.5	57.4
0	34	52.7	156	21.66	0	0	1	159	106	123.667	1		0	0	0	0	0	1	0	0			0		0	0	84	0	84	0	84	0	84	11.5	142	3.7	2	34	35	36	37	38	39	0.8	96.1898	0.9	83.423	1.1	65.5
1	27	58	167.5	20.67	0	0	1	152	88	109.333	6		1	1	0	0	0	1	0	0			0		0	0	111	0	111	0	111	0	111	16.3	163	4.4	1	27	28	29	30	31	32	1.1	91.5133	1.1	91.5133	1.2	82.4
0	35	46	156	18.9	0	0	1	150	98	115.333	6	1	3	1	1	0	0	1	0	0			0		0	0	145	0	145	0	145	0	145	10.5	193	3.6	2	35	36	37	38	39	40	0.7	112.251	0.4	134.943	0.8	95.5
1	29	78.6	180	24.26	0	0	1	168	91	116.667	6	1	2	1	1	0	0	1	0	0			0		0	0	6	0	6	0	6	0	6	13.4	204	4.5	1	29	30	31	32	33	34	1.2	81.2262	1.7	53.3106	1.7	53.3
0	39	55	150	24.44	0	0	1	109	61	77	5		4	1	1	0	1	0	0	0			0		0	0	77	0	77	0	77	0	77	11.1	156	4	2	39	40	41	42	43	44	0.9	80.5438	1	70.9106	1.1	63.2
1	49	56	160	21.88	0	0	1				3		4	1	1	1	1	0	0	0			0		0	0	48	0	48	0	48	0	48	16.5	217	4.3	1	49	50	51	52	53	54	0.9	99.9384	1	87.9856	1.1	78.4
0	31					0	1					1	5	1	1	0	0	1	0	1	2		2		0	0	22	0	22	0	22	0	22				2	31	32	33	34	35	36	1	75.0096	1	75.0096	1	75
0	32	50	164	18.59	0	1	1				2	1	2	1	1	0	0	1	0	0			0		0	0	131	0	131	0	131	0	131	12.9	229	3.6	2	32	33	34	35	36	37	0.7	114.642	0.7	114.642	0.8	97.6
1	27	55.6	176	17.95	0	0	1	159	79	105.667	5		3	1	1	0	0	1	0	0			0		0	0	100	0	100	0	100	0	100	11.4	228	4	1	27	28	29	30	31	32	1.2	82.3755	1.3	74.7774	1.3	74.8
0	48	56.5	158	22.63	0	0	0	116	65	82	6		4	1	1	0	0	1	0	1	2		0		0	0	100	0	100	0	100	0	100	9.8	231	3.7	2	48	49	50	51	52	53	1.5	40.7718	1.4	44.3186	1.4	44.3
0	49	57	158	22.83	0	0	1	110	70	83.3333			3	1	1	1	1	0	0	1	2		2		0	0	46	0	46	0	46	0	46	11.1	145	3.8	2	49	50	51	52	53	54	0.8	86.5701	0.9	75.08	0.9	75.1
0	46	53	161	20.45	0	0	1				6	1	3	1	1	0	1	0	0	1	2		2		0	0	143	0	143	0	143	0	143	10.7	352	4	2	46	47	48	49	50	51	0.8	88.4138	0.8	88.4138	1.2	54.2
1	60	73	165	26.81	1	0	1	140	75	96.6667	2		3	1	1	0	0	0	0	0			0		0	0	68	0	68	0	68	0	68	11.2	194	3.7	1	60	61	62	63	64	65	1.1	72.5787	1.1	72.5787	1	81.4
0	46	52	155	21.64	0	0	0	122	85	97.3333	3		3	1	1	1	1	0	0	1	2		2		0	0	57	0	57	0	57	0	57	11.7	215	3.9	2	46	47	48	49	50	51	1.3	49.1585	1.1	60.1606	0.9	76.7
1	47	69	162	26.29	1	0	1				6	1	3	1	1	0	0	1	0	0			0		0	1	7	0	9	0	9	1	7	10.2	172	3.6	1	47	48	49	50	51	52	0.8	106.379	1.2	71.5785
1	39	57	166	20.69	0	0	0	130	90	103.333	6	1	4	1	1	0	0	1	0	1	2		2		0	0	144	0	144	0	144	0	144	14.2	361	3.9	1	39	40	41	42	43	44	1.1	84.1153	1.9	43.4416	1.5	57.8
1	49	66	180	20.37	0	0	1				6	1	2	1	1	0	0	1	0	1	2		2		0	1	73	0	144	0	144	0	144	15.4	222	4.2	1	49	50	51	52	53	54	1	87.9856	1.2	70.58	1	88
1	33	73	170	25.26	1	0	0				5	1	0	0	0	0	0	1	0	0			0		0	0	140	0	140	0	140	0	140	13	210	3.7	1	33	34	35	36	37	38	0.8	117.373	1.1	87.7364	1.2	79
1	41	67	175	21.88	0	0	1	160	103	122	6	1	4	1	1	0	0	1	0	1	2		2		0	0	141	0	141	0	141	0	141	16.8	214	3.9	1	41	42	43	44	45	46	1	93.0717	1.2	74.6599	1.3	67.8
0	27	57	159	22.55	0	0	1	121	81	94.3333	5		3	1	1	0	1	0	0	0			0		0	0	64	0	64	0	64	0	64	14	182	4.1	2	27	28	29	30	31	32	0.7	118.74	0.8	101.038	0.8	101
1	42	63	163	23.71	0	0	1	120	80	93.3333	6	1	4	1	1	0	0	1	0	1	2		2		1	1	2	0	66	0	66	1	65	8.6	179	3.6	1	42	43	44	45	46	47	0.9	104.975	1.4	61.5316	1.1	82.4
1	31	63	178	19.88	0	0	1				6	1	1	1	0	0	0	0	0	0			0		0	0	121	0	121	0	121	0	121	13.6	148	3.8	1	31	32	33	34	35	36	1.6	56.5645	1.3	72.7055	1.4	66.5
1	48	75	169	26.26	1	0	1	125	86	99	6	2	1	1	0	0	0	1	0	0			0		1	1	2	0	143	0	143	0	143	7.2	159	2.5	1	48	49	50	51	52	53	1.3	64.5215	2.9	24.4581	1.5	54.3
1	41	60	170	20.76	0	0	1				6	1	0	0	0	0	0	1	0	0			0		0	0	141	0	141	0	141	0	141	9.9	236		1	41	42	43	44	45	46	1.4	61.9653	1.3	67.7735	1.5	57
1	25	75	171	25.65	1	0	1	140	80	100	1	1	5	1	1	0	0	1	0	1	2		2		0	0	143	0	143	0	143	0	143	12.7	245	4.1	1	25	26	27	28	29	30	1.5	63.7874	1.4	69.3363	1.4	69.3
0	42	60.8	158	24.36	0	0	1	170	100	123.333		2	3	1	1	0	0	1	0	0			0		0	0	134	0	134	0	134	0	134	11.4	263	3.9	2	42	43	44	45	46	47	0.9	78.8642	0.8	90.9333	0.8	90.9
1	40	64	168	22.68	0	0	1	110	70	83.3333	6	1	4	1	1	0	0	1	0	1	2		2		1	1	0	0	143	0	143	1	12	9	171	3.7	1	40	41	42	43	44	45	2.3	34.2404	1.6	53.0991	1.8	46.1
1	56	60	158	24.03	0	1	1	150	90	110	6	2	4	1	1	0	0	0	0	0			0		0	0	74	0	74	0	74	0	74	10.8	188	3.2	1	56	57	58	59	60	61	0.9	95.143	1.2	67.1933	1.6	47.5
0	40	42	163	15.81	0	0	1	112	69	83.3333	1		3	1	1	1	1	0	0	0			0		0	0	23	0	23	0	23	0	23	9.1	151	3.4	2	40	41	42	43	44	45	0.9	79.98	1.2	56.4846	1.34	51.3
0	45	62	162	23.62	0	0	0	140	90	106.667	5	2	5	1	1	0	0	1	0	0			0		0	0	9	0	9	0	9	0	9	11	168	3.3	2	45	46	47	48	49	50	1.1	60.5847	1.2	54.5351	1.2	54.5
1	23	62	170	21.45	0	0	1	153	88	109.667	5		3	1	1	0	0	0	0	0			0		0	1	27	0	99	0	99	0	99	14.3	179	4.6	1	23	24	25	26	27	28	1.3	76.9084	1.5	64.6899	1.3	76.9
0	45	47	153	20.08	0	0	0	117	75	89			2	1	1	0	1	0	0	0			0		0	0	45	0	45	0	45	0	45	12.3	215	4.4	2	45	46	47	48	49	50	0.7	104.636	0.7	104.636	0.8	89
0	55	56	153	23.92	0	0	1	104	77	86	3		3	1	1	0	1	1	0	0	0		0		0	0	25	0	25	0	25	0	25	13.4	260	4.1	2	55	56	57	58	59	60	0.6	102.613	0.7	97.5384	0.73	97.5
1	27	84	174	27.74	1	0	1				6	1	3	1	1	0	0	1	0	1	2		2		0	0	144	0	144	0	144	0	144	9.9	233	3.5	1	27	28	29	30	31	32	1	102.69	1.1	91.5133	1	102.7
1	30	69	175	22.53	0	0	1	150	90	110	6	2	6	1	1	0	1	1	0	0			0		0	0	140	0	140	0	140	1	138	11.7	177	3.5	1	30	31	32	33	34	35	1.2	80.6577	1.6	56.9632	1.5	61.6
1	24	60	169	21.01	0	0	1	126	80	95.3333	5		6	1	1	1	1	0	0	0	0		0		0	0	62	0	62	0	62	0	62	14	257	3.8	1	24	25	26	27	28	29	0.9	119.124	1.1	93.4623	1.2	84.1
0	41	54	152	23.37	0						6	0	5	1	1	0	1	0	0	0			0		0	0											2	41	42	43	44	45	46	0.8	91.5743	0.8	91.5743	0.9	79.4
0	38	68	167	24.38	0	0	1	151	109	123	6	1	3	1	1	0	0	1	0	0			0		0	0	124	0	124	0	124	0	124	11.1	259	3.5	2	38	39	40	41	42	43	1.1	63.6382	0.8	93.5246	1	71.4
0	47	51	153	21.79	0	0	1	129	77	94.3333	6	1	3	1	1	0	0	1	0	0			0		0	0	142	0	142	0	142	0	142	8.2	243	3.5	2	47	48	49	50	51	52	0.8	87.7949	1.5	41.0592	1.4	44.6
1	30	66	174	21.8	0	0	1	140	70	93.3333	6	1	5	1	1	0	0	0	0	0			0		0	1	4	0	144	0	144	0	144	11.9	198	3.8	1	30	31	32	33	34	35	1.4	66.9433	1.5	61.5859	1.6	57
0	47	47	158	18.83	0	0	1	134	91	105.333	6		6	1	1	1	1	1	0	1	2		2		0	0	85	0	85	0	85	0	85	8.2	174	3.7	2	47	48	49	50	51	52	1	67.0355	1.3	48.8144	1	67
0	37	54	162	20.58	0	0	0	112	82	92	5		6	1	1	0	1	0	0	0			0		0	0	16	0	16	0	16	0	16	12.4	173	4.5	2	37	38	39	40	41	42	0.77	94.1839	0.83	90.0839	0.81	94.2
1	52		169			0	0	131	97	108.333	6		3	1	1	1	1	0	0	0	0		0		0	1	5	0	22	0	22	0	22	11.9	164	2.9	1	52	53	54	55	56	57	1.3	62.7338	1.2	69.1081	1.76	42.3
0	45	56	161	21.6	0	0	1	130	80	96.6667	3		2	1	1	0	1	0	0	0	0		0		0	0	45	0	45	0	45	0	45	14.7	239	4	2	45	46	47	48	49	50	0.6	110.08	0.8	89.0371	0.9	77.2
1	35	76	168	26.93	1	0	1	124	83	96.6667		1	3	1	1	0	0	1	0	1	2		2		0	1	108	0	142	0	142	1	110	11.4	201	3.9	1	35	36	37	38	39	40	1.5	59.4604	1.3	70.6911	1.6	55
0	42	59.2	159	23.42	0	0	0	154	97	116	6	0	3	1	1	0	0	1	0	0			0		0	0	123	0	123	0	123	0	123	11.3	178	3.7	2	42	43	44	45	46	47	0.7	106.865	0.9	78.8642	0.9	78.9
1	53	61	154	25.72	1	0	1	130	88	102	5		3	1	1	0	0	0	0	0			0		0	0	74	0	74	0	74	0	74	11.7	216	3.9	1	53	54	55	56	57	58	1	85.5477	0.9	97.1693	0.7	107.7
1	36	50	165	18.37	0	1	1				1		3	1	1	1	4	0	0	1	2	1	1		0	0	89	0	89	0	89	0	89	11.8	135	3.7	1	36	37	38	39	40	41	1.3	70.1962	1.7	50.7526	1.3	70.2
0	38	49.6	157.9	19.89	0	0	0				1	1	2	1	1	0	0	1	0	0			0		0	0	127	0	127	0	127	0	127	12.5	177	3.8	2	38	39	40	41	42	43	0.7	109.91	0.7	109.91	0.8	93.5
1	28	62	174	20.48	0	0	1	120	60	80	6	1	5	1	1	0	1	1	0	1	2		2		0	0	134	0	134	0	134	0	134	15.8	173	4.4	1	28	29	30	31	32	33	1.2	81.7988	1.2	81.7988	1.1	90.9
1	28	61	168	21.61	0	0	1	150	90	110	6	1	3	1	1	0	0	1	0	0	0		0		0	0	136	0	136	0	136	0	136	13.7	183	4.5	1	28	29	30	31	32	33	0.9	115.824	0.9	115.824	0.9	115.8
1	20	48	165	17.63	0	0	1	140	90	106.667	1	1	2	1	1	0	0	1	0	0			0		0	0	31	0	31	0	31	0	31	12	164	3.8	1	20	21	22	23	24	25	1.1	96.1257	1	107.866	1.2	86.5
0	39	58	153	24.78	0	1	0	144	99	114	6		5	1	1	0	1	0	0	0			0		0	0	84	0	84	0	84	0	84	11.6	147	3.8	2	39	40	41	42	43	44	0.8	92.87	1.3	51.6361	1.2	56.9
1	39	63	168	22.32	0	0	1	160	90	113.333	6	1	0	0	0	0	0	1	0	0			0		0	0	88	0	88	0	88	0	88	15.3	270	3.9	1	39	40	41	42	43	44	0.9	107.211	0.8	112.529	1	94.4
0	54					0	1	127	68	87.6667						1	0	0	0	0			0		0	0	85	0	85	0	85	0	85	9.5	225	3.6	2	54	55	56	57	58	59	1.6	36.155	1.2	51.1941	1.3	46.5
0	47	57	158	22.83	0	0	1	114	69	84	6	1	3	1	1	0	0	0	0	0			0		0	0	142	0	142	0	142	0	142	11.6	185	3.7	2	47	48	49	50	51	52	0.8	87.7949	0.7	103.177	0.8	87.8
1	52	52	163	19.57	0	0	1				5		5	1	1	0	1	1	0	1	2		0		0	0	87	0	87	0	87	0	87	11.9	274	3.8	1	52	53	54	55	56	57	1.2	69.1081	1.1	76.7742	1.1	76.8
1	63	61	164	22.68	0	1	1	122	61	81.3333			3	1	1	0	1	0	0	0			0		0	0	44	0	44	0	44	0	44	13.1	231	4	1	63	64	65	66	67	68	1.7	41.9844	0.9	90.5778	1.2	64
0	47	46	156	18.9	0	0	1	140	80	100	6	1	3	1	1	0	0	0	0	0			0		0	0	111	0	111	0	111	1	107	13.4	218	3.9	2	47	48	49	50	51	52	1.3	48.8144	1.2	53.7743	1.2	53.8
1	63					1	1	130	80	96.6667						1	1	0	0	0	0		0		0	0	75	1	73	1	75	0	75	12.5	241	3.2	1	63	64	65	66	67	68	1.1	71.0652	1	79.7445	0.8	95.1
0	22	54	164	20.08	0	0	1				1		1	1	0	0	0	1	0	0			0		0	1	39	0	89	0	89	0	89	12.9	196	3.6	2	22	23	24	25	26	27	0.6	129.383	1.1	71.2082	1.2	64.1
1	29	80.5	177	25.7	1	0	0				6	0	3	1	1	0	0	1	0	1	2		2		0	0	127	0	127	0	127	0	127	13.2	169	4	1	29	30	31	32	33	34	1.5	62.0201	1.6	57.3648	1.4	67.4
1	40	57.8	168	20.48	0	0	1				1		1	1	0	0	0	1	0	0			0		0	0	102	0	102	0	102	0	102	13.8	188	4.2	1	40	41	42	43	44	45	0.8	111.741	1.1	83.5265	1.5	57.4
1	49	60.9	166.5	21.97	0	0	0				6	1	3	1	1	1	4	1	0	0			0		0	0	124	0	124	0	124	0	124	12.4	199	4.2	1	49	50	51	52	53	54	1.1	78.4093	1.1	78.4093	1.2	70.6
0	47	38	149	17.12	0	0	1	134	90	104.667	6		5	1	1	1	1	0	0	1	2		0		0	0	65	0	65	0	65	0	65	15.3	199	3.6	2	47	48	49	50	51	52	0.8	87.7949	0.8	87.7949	0.8	87.8
0	36	45	158	18.03	0	0	0	134	71	92	5		3	1	1	0	1	0	0	0			0		0	0	38	0	38	0	38	0	38	9.7	188	4.3	2	36	37	38	39	40	41	0.8	94.8479	0.8	94.8479	0.8	94.8
1	37	61	169	21.36	0	0	1				1		5	1	1	0	4	0	0	1	2		2		0	1	13	0	71	0	71	0	71	13.9	113	4.4	1	37	38	39	40	41	42	1.4	63.7311	1.3	69.7048	1.2	76.8
0	30	45	162	17.15	0	0	1	132	98	109.333		0	0	0	0	0	0	1	0	0			0		0	0	53	0	53	0	53	0	53	12.5	151	3.8	2	30	31	32	33	34	35	0.7	116.264	1.2	60.5951	1.1	67.3
1	43	70	164	26.03	1	0	1	124	92	102.667	5		3	1	1	0	1	1	0	1	2		0		0	0	43	0	43	0	43	0	43	15.2	241	3.8	1	43	44	45	46	47	48	0.9	104.241	0.9	104.241	1	91.8
0	25	52	159	20.57	0	0	1	133	84	100.333	6	1	3	1	1	0	0	0	0	1	2	1	1		0	1	8	0	142	0	142	0	142	10.7	195	4	2	25	26	27	28	29	30	0.8	102.467	1	78.2387	2.6	24.6
0	28	52	157	21.1	0	0	1					1	0	0	0	0	0	1	0	0			0		0	0	140	0	140	0	140	0	140	14	190	4.1	2	28	29	30	31	32	33	0.7	117.909	0.9	87.0142	0.8	100.3
1	28	62	167.2	22.18	0	0	1	180	120	140	1	1	3	1	1	0	0	1	0	0			0		0	0	130	0	130	0	130	0	130	13.6	155	4	1	28	29	30	31	32	33	1.1	90.8727	1	101.971	1.2	81.8
0	39	60	160	23.44	0	0	0	130	80	96.6667		1	4	1	1	0	0	0	0	1	2		2		0	0	142	0	142	0	142	0	142	11.6	180	3.8	2	39	40	41	42	43	44	0.9	80.5438	0.9	80.5438	0.9	80.5
0	37	45	151	19.74	0	0	1	130	90	103.333	1	1	5	1	1	0	1	1	0	0			0		0	0	140	0	140	0	140	0	140	11.7	228	3.8	2	37	38	39	40	41	42	0.8	94.1839	0.9	81.6833	0.9	81.7
0	52	51	151	22.37	0	0	1	112	70	84	5		4	1	1	0	1	0	0	0			0		0	0	72	0	72	0	72	0	72	10.2	206	3.5	2	52	53	54	55	56	57	0.9	73.5144	1	64.7219	1.1	57.7
1	28	60	184	17.72	0	0	1	128	85	99.3333	5		3	1	1	1	0	0	0	0			0		1	1	3	0	70	0	70	0	70	12.3	238	3.9	1	28	29	30	31	32	33	1.2	81.7988	1.1	90.8727	1.1	90.9
1	51	63.5	176	20.5	0	0	1	126	81	96	6		3	1	1	1	1	0	0	1	2	1	1		0	0	30	0	30	0	30	0	30	8.5	214	3.1	1	51	52	53	54	55	56	3.6	18.4391	3.9	16.7384	4.3	14.9
0	38	37.6	153	16.06	0	0	0	110	75	86.6667	1		3	1	1	0	0	1	0	1	2		2		0	1	77	0	97	0	97	0	97	9.1	186	3.1	2	38	39	40	41	42	43	0.7	109.91	1	71.4105	1.1	63.6
0	49	53	155	22.06	0	0	1	140	90	106.667	2	1	4	1	1	0	1	1	0	0			0		0	0	142	0	142	0	142	0	142		195	3.4	2	49	50	51	52	53	54	0.8	86.5701	0.8	86.5701	0.9	75.1
1	28	68	184	20.09	0	0	1	105	70	81.6667	6		4	1	1	1	1	0	0	0			0		1	1	1	0	60	0	60	0	60	13.7	186	4.4	1	28	29	30	31	32	33	1.8	50.1017	1.7	53.6864	1.7	53.7
1	45	71	180	21.91	0	0	1	132	79	96.6667	6	1	1	1	0	0	0	1	0	1	2		0		0	0	138	0	138	0	138	0	138	13.7	199	3.7	1	45	46	47	48	49	50	1.4	60.2484	1.5	55.4268	1.4	60.2
1	25	66	172	22.31	0	0	1	130	80	96.6667	6	2	3	1	1	0	0	1	0	1	2		2		0	0	75	0	75	0	75	0	75		129	3	1	25	26	27	28	29	30	1.1	92.8081	1.2	83.5409	1.3	75.8
1	37	67	176	21.63	0	0	0	120	80	93.3333	6	1	3	1	1	0	0	1	0	1	2		2		0	0		0		0		0		11.5	221	3.4	1	37	38	39	40	41	42	1	95.7239	2.3	34.9697	1.3	69.7
1	52	72.2	172.5	24.26	0	0	0	130	80	96.6667		1	4	1	1	0	1	1	0	0			0		0	0	131	0	131	0	131	0	131	10.7	184	3.9	1	52	53	54	55	56	57	0.9	97.8543	1.2	69.1081	1	86.2
1	46	62	168	21.97	0	0	1	120	60	80	1	1	4	1	1	0	0	0	0	0			0		0	0	136	0	136	0	136	0	136		240	3.3	1	46	47	48	49	50	51	0.9	102.067	0.8	107.129	1	89.9
1	38	58.2	166	21.12	0	0	0	150	90	110	6	1	5	1	1	0	1	1	0	0			0		0	1	20	0	125	0	125	0	125	14.3	223	3.8	1	38	39	40	41	42	43	0.9	107.967	1.1	84.7083	1.2	76.2
1	42	69.7	174	23.02	0	1	1				2	0				0	0	1	0	1	2		2		0	0	140	0	140	0	140	1	101	12.9	216	3.7	1	42	43	44	45	46	47	1.2	74.1373	1.1	82.3613	1.3	67.3
1	56	73	172	24.68	0	0	0	140	88	105.333	4		5	1	1	0	1	0	0	0	0		0		0	0	31	0	31	0	31	0	31	12.9	238	3.9	1	56	57	58	59	60	61	1	83.7638	0.9	95.143	1	83.8
0	37	54	162	20.58	0	0	1	150	101	117.333	1		3	1	1	0	1	0	0	0			0		0	1	22	0	32	0	32	0	32	12.3	173	3.7	2	37	38	39	40	41	42	0.9	81.6833	1	71.9139	1	71.9
1	22	75.1	174.3	24.72	0	0	1				1	1	3	1	1	0	0	1	0	1	2	1	1		0	0	128	0	128	0	128	0	128	13.2	210	4	1	22	23	24	25	26	27	1.4	70.813	1.7	55.9976	2.2	41
0	34	50	169	17.51	0	0	1	159	79	105.667	6		4	1	1	1	1	0	0	1	2		2		0	0	77	0	77	0	77	0	77	14.5	139	4.3	2	34	35	36	37	38	39	0.7	113.042	0.8	96.1898	0.9	83.4
1	35	53	167	19	0	0	1					1	0	0	0	0	0	1	0	1	2		2		0	0	135	0	135	0	135	0	135	13.6	110	4.1	1	35	36	37	38	39	40	1.1	86.5124	1.1	86.5124	1	97.1
0	40	43	150	19.11	0	0	1	119	77	91	1		5	1	1	0	1	0	0	0			0		0	0	20	0	20	0	20	0	20	9.9	159	3.3	2	40	41	42	43	44	45	0.68	108.377	0.55	117.326	0.81	92.2
0	57	36	145	17.12	0	0	1	169	103	125	3		3	1	1	1	1	1	0	0			0		1	1	2	0	47	0	47	0	47	9	146	3.5	2	57	58	59	60	61	62	1	62.4881	0.9	70.9771	1	62.5
1	23	72	163	27.1	1	0	1	115	61	79	6		4	1	1	0	1	0	0	1	2		2		0	0	60	0	60	0	60	0	60	14.3	273	4.2	1	23	24	25	26	27	28	1.9	48.6091	1.6	59.8343	1.6	59.8
0	28	63.8	152	27.61	1	0	1	138	86	103.333	6	1	3	1	1	0	0	1	0	0			0		0	0	138	0	138	0	138	0	138	13.3	244	3.8	2	28	29	30	31	32	33	0.9	87.0142	1	76.6072	1.1	68.3
0	37	51	160	19.92	0	0	1	122	80	94		1				0	0	0	0	0			0		0	0	138	0	138	0	138	0	138	11.9	271	3.9	2	37	38	39	40	41	42	0.8	94.1839	0.9	81.6833	0.9	81.7
1	25	47.5	165	17.45	0	0	1	130	80	96.6667	6	1	0	0	0	0	1	1	0	1	2		2		0	0	136	0	136	0	136	0	136	13.6	223	4.2	1	25	26	27	28	29	30	1.2	83.5409	1.5	63.7874	1.9	47.9
0	31	67	160	26.17	1	0	1					2	5	1	1	0	1	1	0	1	2		2		0	1	13	0	126	0	126	0	126	13.5	203	4.2	2	31	32	33	34	35	36	0.8	98.2384	1	75.0096	0.9	85.2
0	24	45.7	155	19.02	0	0	1				6	1	5	1	1	0	0	0	0	0			0		0	0	136	0	136	0	136	0	136	12.9	187	4.2	2	24	25	26	27	28	29	0.7	121.269	0.8	103.19	0.8	103.2
0	60	56	154	23.61	0	0	1	116	81	92.6667	5		2	1	1	0	1	1	0	0			0		0	0	78	0	78	0	78	0	78	11.1	239	3.6	2	60	61	62	63	64	65	0.6	99.0712	0.6	99.0712	0.8	80.1
0	37	60.5	160	23.63	0	0	1				6	2	3	1	1	0	0	1	0	1	2		2		0	0	132	0	132	0	132	0	132	10.6	286	4.1	2	37	38	39	40	41	42	1	71.9139	0.9	81.6833	1	71.9
1	34	74	173	24.73	0	0	1	137	92	107	4		3	1	1	0	1	1	0	0			0		0	0	56	0	56	0	56	0	56	13.3	155	4	1	34	35	36	37	38	39	1.1	87.1222	1.2	78.4229	1.4	65.1
0	29	46	157	18.66	0	0	1				6	1	0	0	0	0	0	1	0	0			0		0	0	138	0	138	0	138	0	138	9.4	231	4.1	2	29	30	31	32	33	34	0.8	99.6283	0.8	99.6283	0.9	86.4
1	46	68.9	178	21.75	0	0	1	130	89	102.667	6	1	3	1	1	0	0	1	0	0			0		0	0	138	0	138	0	138	0	138	12.1	262	3.8	1	46	47	48	49	50	51	1.1	80.0792	1.3	65.4344	1.3	65.4
0	47	56.9	153	24.31	0	0	1				6	2	4	1	1	0	0	0	0	0			0		0	0	134	0	134	0	134	0	134	13.7	197	4.4	2	47	48	49	50	51	52	0.8	87.7949	0.8	87.7949	0.8	87.8
0	43	55.8	160	21.8	0	0	0	150	90	110	6	1	2	1	1	0	0	1	0	0			0		1	1	0	0	134	0	134	0	134	10.9	157	4.1	2	43	44	45	46	47	48	1.4	45.9028	1.2	55.3067	1.1	61.4
0	46	59	159	23.34	0	1	1	133	70	91			0	0	0	0	0	1	0	0			0		0	0	39	0	39	0	39	0	39	10.6	162	4.1	2	46	47	48	49	50	51	1.1	60.1606	1.5	41.3487	1.4	44.9
0	36	52.4	151	22.98	0	0	1	129	89	102.333	1	1	2	1	1	0	0	1	0	0			0		0	0	136	0	136	0	136	0	136	10.9	224	4.3	2	36	37	38	39	40	41	0.9	82.2591	0.7	111.465	0.9	82.3
0	32	56.2	165	20.64	0	0	1				6	1	1	1	0	0	0	1	0	0			0		0	1	87	0	134	0	134	1	110	13.3	147	4	2	32	33	34	35	36	37	1.1	66.3778	1.1	66.3778	1.1	66.4
1	46	65	173	21.72	0	0	1				6	1	5	1	1	0	0	1	0	1	2		2		0	1	18	0	132	0	132	0	132	14.3	229	4	1	46	47	48	49	50	51	1.2	72.0831	1.1	80.0792	1	89.9
0	34	53.3	152.7	22.86	0	0	1				6		3	1	1	0	0	1	0	0			0		0	0	112	0	112	0	112	0	112	12.6	216	3.7	2	34	35	36	37	38	39	0.7	113.042	0.9	83.423	1.3	53.5
0	40	59	155	24.56	0	0	1	114	83	93.3333	1		4	1	1	1	1	0	0	1	2	1	1		0	0	63	0	63	0	63	0	63	11.7	135	3.8	2	40	41	42	43	44	45	1.8	34.5968	2.3	25.7236	2.3	25.7
1	38	65	179	20.29	0	1	1	143	93	109.667	1		3	1	1	0	1	0	0	0	0		0		0	0	18	0	18	0	18	0	18	16.2	192	4.3	1	38	39	40	41	42	43	1.95	41.1173	1.93	42.927	1.57	53.9
1	24	60	175	19.59	0	0	1					1	1	1	0	0	4	1	0	0			0		0	0	133	0	133	0	133	0	133	12.2	132	4.4	1	24	25	26	27	28	29	1.5	64.2371	1.5	64.2371	1.3	76.4
1	48	61.2	161	23.61	0	0	0	134	70	91.3333	6	2	3	1	1	0	0	1	0	1	2		0		0	0	132	0	132	0	132	0	132	13.3	305	4	1	48	49	50	51	52	53	0.9	100.643	1.2	71.0775	0.9	100.6
0	37	65.2	165	23.95	0	0	1	174	87	116	6	1	3	1	1	0	0	1	0	0			0		0	0	135	0	135	0	135	0	135	11.2	216	4.3	2	37	38	39	40	41	42	0.9	81.6833	1.1	64.0868	1.2	57.7
0	57	60	148	27.39	1	1	1	160	90	113.333	2		2	1	1	0	1	0	0	0			0		1	1	0	0	29	0	29	0	29	9.1	171	2.4	2	57	58	59	60	61	62	3.8	12.4405	0.9	70.9771	1	62.5
0	32	48.9	148	22.32	0	0	0	100	70	80	6	2	2	1	1	0	0	0	0	1	2		2		0	1	81	0	125	0	125	0	125	12.7	180	3.9	2	32	33	34	35	36	37	0.7	114.642	0.8	97.5507	1	74.5
1	44	74.6	170	25.81	1	0	0	140	83	102	6	1	3	1	1	0	0	1	0	0			0		0	0	126	0	126	0	126	0	126	15.2	225	4.4	1	44	45	46	47	48	49	1.2	73.103	1.1	81.2122	1.1	81.2
1	42	49.5	162	18.86	0	1	1	140	90	106.667		1	3	1	1	0	0	1	0	0			0		0	0	134	0	134	0	134	0	134	15.9	212	4.3	1	42	43	44	45	46	47	1	92.4202	1.1	82.3613	1	92.4
1	31	65.5	175	21.39	0	0	1	160	90	113.333	6	1	2	1	1	0	0	1	0	0			0		0	0	125	0	125	0	125	0	125	14.7	249	4	1	31	32	33	34	35	36	1	99.8447	1	99.8447	1.1	89
1	41					0	1	117	79	91.6667			5	1	1	#NULL!	1	0	0	1	2		2		0	0	35	0	35	0	35	0	35	9.2	113	2.6	1	41	42	43	44	45	46	1.7	49.001	1.3	67.7735	1.7	49
0	43	57.6	160	22.5	0	0	1	122	77	92	6	0	3	1	1	0	0	0	0	1	2		2		0	0	125	0	125	0	125	0	125	9.9	194	3.4	2	43	44	45	46	47	48	0.7	106.117	0.8	90.2968	0.9	78.3
1	39	65.4	167.5	23.31	0	0	1	180	100	126.667	6	3	4	1	1	0	0	1	0	1	2		2		1	1	2	0	130	0	130	0	130	10	201	2.6	1	39	40	41	42	43	44	1.6	53.4734	2.6	29.7315	1.8	46.4
1	51					0	1	108	73	84.6667						0	1	0	0	0			0		0	1	7	0	75	0	75	0	75	12.4	174	3.6	1	51	52	53	54	55	56	1.2	69.5953	1.4	57.7619	1.8	42.6
1	40	65	168	23.03	0	1	1	128	81	96.6667	3	1	2	1	1	1	1	0	0	0			0		0	0	63	0	63	0	63	0	63	9.8	178	3.9	1	40	41	42	43	44	45	2.3	34.2404	2.1	38.2213	2.1	38.2
1	42	83	169	29.06	1	0	1				6	1	6	1	1	0	0	1	0	1	2		2		0	1	31	0	134	0	134	0	134				1	42	43	44	45	46	47	1.2	74.1373	1.1	82.3613	1.1	82.4
1	63	74	168	26.22	1	1	1	128	75	92.6667	2		3	1	1	0	1	0	0	0			0		0	0	63	0	63	0	63	0	63	12.8	278	3.7	1	63	64	65	66	67	68	1.5	48.8435	1.2	63.9692	1.1	71.1
0	22	48.7	160	19	0	0	1				1	1	2	1	1	0	0	1	0	1	2		2		0	1	99	0	130	0	130	1	129	9.9	178	3.8	2	22	23	24	25	26	27	0.8	104.65	1	79.905	1	79.9
1	39	54.9	171	18.76	0	0	1	137	88	104.333	1	2	2	1	1	0	0	1	0	0			0		0	0	130	0	130	0	130	0	130	16.3	193	4.5	1	39	40	41	42	43	44	0.9	107.211	0.8	112.529	0.9	107.2
0	24	61.4	169	21.5	0	0	1	180	100	126.667	1	1	4	1	1	0	1	0	0	0			0		0	0	35	0	35	0	35	0	35	12.9	230	4.7	2	24	25	26	27	28	29	0.9	89.4938	1	78.7902
1	20	63.5	177	20.27	0	0	0	132	89	103.333	6	1	3	1	1	0	0	0	0	0			0		0	0	122	0	122	0	122	0	122	14	187	4.1	1	20	21	22	23	24	25	1.2	86.5273	1.4	71.8149	1.3	78.5
1	40	62.5	172.8	20.93	0	0	1	152	98	116	6		6	1	1	0	1	0	0	0			0		0	0	114	0	114	0	114	0	114	13.1	228	4.3	1	40	41	42	43	44	45	0.8	111.741	1.1	83.5265	1.1	83.5
1	20	67	167	24.02	0	0	1	116	71	86	5		2	1	1	0	1	0	0	0			0		0	0	27	0	27	0	27	0	27	13.9	139	3.9	1	20	21	22	23	24	25	1	107.866	1.2	86.5273	1.2	86.5
1	45	68	168	24.09	0	0	1				6		2	1	1	0	0	1	0	1	2	1	1		0	0	109	0	109	0	109	0	109	14	230	4.3	1	45	46	47	48	49	50	1.6	51.2665	1.4	60.2484	1.3	65.9
0	53	53	155	22.06	0	0	1	121	67	85	3	1	4	1	1	1	1	0	0	0			0		0	0	68	0	68	0	68	0	68	12.6	211	3.8	2	53	54	55	56	57	58	1	64.2689	0.9	72.9998	1	64.3
0	44	67	159	26.5	1	0	0	160	100	120		0	0	0	0	0	0	1	0	0			0		0	0	131	0	131	0	131	0	131	14.5	263	4.3	2	44	45	46	47	48	49	0.9	77.7639	1	68.4632	0.9	77.8
0	23	51	150	22.67	0	0	0					1	2	1	1	0	0	0	0	0			0		0	0	36	0	36	0	36	0	36	10	221	4.3	2	23	24	25	26	27	28	0.8	103.917	0.8	103.917	0.8	103.9
1	50	62.3	164.7	22.97	0	0	0				6	1	1	1	0	0	0	1	0	1	2		2		0	1	46	0	128	0	128	0	128	11.9	201	4	1	50	51	52	53	54	55	1.1	77.8605	1.4	58.169	1	87.4
1	61	58	159	22.94	0	1	1	135	80	98.3333	2		2	1	1	0	0	0	0	0			0		0	0	81	0	81	0	81	0	81	9.8	130	2.6	1	61	62	63	64	65	66	1.3	58.8905	1.2	64.8742	1.3	58.9
0	37	61.8	167.5	22.03	0	0	1				6		0	0	0	0	0	1	0	0			0		1	1	0	0	106	0	106	0	106	11.6	182	3.7	2	37	38	39	40	41	42	1.1	64.0868	1.2	57.6876	1.5	44
1	43	71	171	24.28	0	0	0	140	76	97.3333	1					0	0	1	0	0			0		0	0	100	0	100	0	100	0	100	14.4	246	4.5	1	43	44	45	46	47	48	1.3	66.828	1.2	73.6183	1.2	73.6
0	56	53	163	19.95	0	0	1	105	77	86.3333	1		2	1	1	0	1	1	0	0			0		0	0	63	0	63	0	63	0	63	12.8	159	3.6	2	56	57	58	59	60	61	0.7	96.8556	0.8	82.4162	1.1	56.1
1	21	70	179	21.85	0	0	1	134	79	97.3333		1	0	0	0	0	0	1	0	0			0		0	0	130	0	130	0	130	0	130	14.8	202	4.7	1	21	22	23	24	25	26	0.9	121.662	1.2	85.9216	1.3	78
0	27	57.1	163	21.49	0	0	1	137	93	107.667	1		3	1	1	0	0	1	0	1	2	1	0		1	1	1	0	110	0	110	0	110	12.3	127	4.3	2	27	28	29	30	31	32	1.4	51.3631	1	77.1472	1.1	68.8
1	41	84	179	26.22	1	0	1				1		3	1	1	0	1	1	0	1	2		2		0	0	50	0	50	0	50	0	50	12.1	180	3.8	1	41	42	43	44	45	46	1.1	82.9419	1.3	67.7735	1.1	82.9
0	52	42	147.4	19.33	0	0	1	119	73	88.3333	6	0	3	1	1	0	0	0	0	0			0		0	0	124	0	124	0	124	0	124	12.8	207	4	2	52	53	54	55	56	57	0.8	84.7648	0.9	73.5144	0.9	73.5
0	49	55	155	22.89	0	0	1	121	81	94.3333	6		3	1	1	0	1	1	0	0			0		0	0	64	0	64	0	64	0	64	12	193	3.5	2	49	50	51	52	53	54	0.6	107.03	0.7	101.737	0.8	86.6
0	48	54	158	21.63	0	0	1				6		6	1	1	1	1	0	0	1	2		2		0	0	50	0	50	0	50	0	50	12.3	167	3.8	2	48	49	50	51	52	53	0.9	75.6093	1	66.5663	1.1	59.3
1	36	62	171	21.2	0	1	1	130	75	93.3333	6		4	1	1	1	1	0	0	1	2		2		0	0	59	0	59	0	59	0	59	12.1	208	3.8	1	36	37	38	39	40	41	1.4	64.1804	1.3	70.1962	1.4	64.2
1	46	60.6	161	23.38	0	0	1	125	80	95	6	1	5	1	1	0	1	1	0	1	2		1		0	1	12	0	42	0	42	1	42	8.9	209	3.5	1	46	47	48	49	50	51	1.2	72.0831	1.4	59.8267	1.7	47.3
0	35					0	0	129	81	97						1	1	0	0	0			0		0	0	79	0	79	0	79	0	79	14.1	207	4.2	2	35	36	37	38	39	40	0.6	118.091	0.7	112.251	0.7	112.3
0	47	55	155	22.89	0	0	1	130	70	90	3		5	1	1	1	1	0	0	1	2	1	1		0	1	47	0	58	0	58	0	58	12.9	233	4	2	47	48	49	50	51	52	1.4	44.631	1.9	30.8526	1.4	44.6
1	35	53.4	164	19.85	0	0	1	139	87	104.333	1		3	1	1	0	0	1	0	0			0		0	1	11	0	109	0	109	0	109	13.2	154	4.1	1	35	36	37	38	39	40	1.1	86.5124	1.2	77.8739	1.8	47.7
1	42	97.4	167	34.92	1	0	0				6	2	1	1	0	0	0	1	0	0			0		0	0	128	0	128	0	128	0	128	14.1	241	3.9	1	42	43	44	45	46	47	1.3	67.2991	1	92.4202	1.2	74.1
1	22	67.5	175.5	21.92	0	0	0				6	1	2	1	1	0	0	1	0	0			0		0	0	66	0	66	0	66	0	66	10.1	206	4.1	1	22	23	24	25	26	27	1.9	48.9518	1.7	55.9976	1.7	56
0	50	61	165	22.41	0	0	1				1		2	1	1	0	1	0	0	0	0		0		0	0	49	0	49	0	49	0	49	11.3	188	3.7	2	50	51	52	53	54	55	1	65.6376	1.2	52.653	1.3	47.8
1	50					0	1	120	76	90.6667						1	0	0	0	0			0		0	0	83	0	83	0	83	0	83	13.3	198	3.6	1	50	51	52	53	54	55	0.9	99.2388	1	87.3697	1	87.4
1	31	50	173	16.71	0	0	1				6		3	1	1	0	1	1	0	0			0		0	0	81	0	81	0	81	0	81	12.4	193	3.7	1	31	32	33	34	35	36	0.9	113.409	1.5	61.1548	1.3	72.7
1	26	59.5	173	19.88	0	0	1	110	60	76.6667	6	1	0	0	0	0	0	1	0	0			0		0	0	128	0	128	0	128	0	128	15.1	198	4.6	1	26	27	28	29	30	31	1.1	92.1584	1.1	92.1584	1	103.4
1	33	71.5	168	25.33	1	1	1	155	91	112.333	6	1	0	0	0	0	0	1	0	1	2		2		0	0	128	0	128	0	128	0	128	13.4	272	4.9	1	33	34	35	36	37	38	1.2	78.9757	1.1	87.7364	1.4	65.5
1	33	61.5	172	20.79	0	0	1	131	79	96.3333	6	0	4	1	1	0	0	1	0	0			0		0	1	100	0	128	0	128	0	128	14.8	163	4	1	33	34	35	36	37	38	1.1	87.7364	0.9	111.826	1.1	87.7
0	41	48	162	18.29	0	0	0				6	1	6	1	1	0	1	1	0	0			0		0	1	23	0	73	0	73	0	73	10.6	227	3.8	2	41	42	43	44	45	46	1	69.9213	0.9	79.4201	1	69.9
1	28	66.8	174	22.06	0	0	1	150	90	110	6	1	3	1	1	0	0	1	0	0			0		0	0	107	0	107	0	107	0	107	15.2	235	3.9	1	28	29	30	31	32	33	1.2	81.7988	1.2	81.7988	1.1	90.9
0	31	41	156	16.85	0	0	1	100	70	80	5		6	1	1	1	1	0	0	0			0		0	0	50	0	50	0	50	0	50	12.2	150	4.4	2	31	32	33	34	35	36	1	75.0096	1	75.0096	1	75
1	35	82	167	29.4	1	0	1	110	85	93.3333	1		4	1	1	0	1	0	0	1	2		0		0	0	11	0	11	0	11	0	11	15.3	170	4.1	1	35	36	37	38	39	40	1.3	70.6911	1.2	77.8739	1.3	70.7
0	50	52.7	155	21.94	0	0	0				6	1	3	1	1	0	0	0	0	0			0		0	0	129	0	129	0	129	0	129	11.5	244	4.2	2	50	51	52	53	54	55	0.7	101.025	0.6	106.281	0.8	86
0	30	39	151	17.1	0	0	1	111	76	87.6667	5		1	1	0	0	1	0	0	1	2		0		0	0	74	0	74	0	74	0	74	13.4	164	4	2	30	31	32	33	34	35	0.8	98.9309	1.1	67.3169	0.8	98.9
1	47	70	163	26.35	1	1	1	128	84	98.6667	2		3	1	1	0	0	1	0	0			0		0	0	89	0	89	0	89	0	89	15	147	3.6	1	47	48	49	50	51	52	0.9	101.352	1.2	71.5785	1.1	79.5
0	18	56.3	166	20.43	0	0	0	149	94	112.333	6	1	5	1	1	0	1	0	0	0			0		0	0	126	0	126	0	126	0	126				2	18	19	20	21	22	23	0.8	107.632	0.9	93.3464	1	82.2
1	49	64	174	21.14	0	1	1	126	78	94	1		4	1	1	0	1	0	0	0			0		0	0	63	0	63	0	63	0	63	12.7	164	4.1	1	49	50	51	52	53	54	1.3	64.0699	1	87.9856	1	88
1	56	56.4	169	19.75	0	1	1	180	87	118	2	1	3	1	1	0	0	1	0	0			0		0	0	120	0	120	0	120	0	120	12.4	229	3.8	1	56	57	58	59	60	61	1.4	55.7683	1.3	60.9956	1.3	61
1	43	69.4	169	24.3	0	0	0	131	91	104.333	6	1	4	1	1	0	1	1	0	1	2		2		0	0	127	0	127	0	127	0	127	14.9	175	3.9	1	43	44	45	46	47	48	1	91.7732	1.2	73.6183	1.3	66.8
1	23	55.2	172	18.66	0	0	0				6	1	5	1	1	1	1	0	0	1	2		2		0	0	109	0	109	1	109	0	109				1	23	24	25	26	27	28	1.2	84.7229	0.9	119.964	1.1	94.1
0	46	42	159	16.61	0	0	1	126	84	98	5		3	1	1	0	1	0	0	0			0		0	1	17	0	63	0	63	0	63	9.3	231	3.5	2	46	47	48	49	50	51	0.6	109.309	0.8	88.4138	0.9	76.7
1	42	62	161	23.92	0	0	0	110	72	84.6667	6					0	0	1	0	0			0		0	0	84	0	84	0	84	0	84	14	327	2.7	1	42	43	44	45	46	47	1	92.4202	1.3	67.2991	0.8	110.2
1	54					0	1	97	71	79.6667						1	1	0	0	1	2		2		0	0	80	0	80	0	80	0	80	8.7	161	2.2	1	54	55	56	57	58	59	1	84.9489	0.9	96.4892	1.1	75.7
1	27	62	181	18.92	0	0	1	139	82	101	5		6	1	1	0	1	0	0	0			0		0	0	91	0	91	0	91	0	91	15.6	196	4.4	1	27	28	29	30	31	32	1.7	54.0649	1.6	58.1764	1.3	74.8
0	26	44	152	19.04	0	0	1				6		3	1	1	1	1	0	0	1	2	1	1		0	0	87	0	87	0	87	0	87	13.7	258	4.2	2	26	27	28	29	30	31	1.9	35.7567	1.8	38.1721	1.5	47.6
0	49					1	1	123	86	98.3333						1	1	0	0	0			0		0	0	82	0	82	0	82	0	82	10.3	240	3.8	2	49	50	51	52	53	54	1.2	53.0241	0.9	75.08	0.9	75.1
0	35	55	164	20.45	0	0	1	146	93	110.667	1		2	1	1	0	0	1	0	1	2		2		1	1	2	0	69	0	69	0	69	13.1	232	3.5	2	35	36	37	38	39	40	1.4	48.5563	1.1	64.9936	2.1	29.7
1	22	72	180	22.22	0	0	1	120	83	95.3333	5		3	1	1	0	0	0	0	0			0		0	0	72	0	72	0	72	0	72	12.6	201	4.1	1	22	23	24	25	26	27	1	106.361	1.2	85.3202	1.2	85.3
1	27	57.2	162.2	21.74	0	0	0				6	1	2	1	1	0	0	1	0	1	2		2		0	0	126	0	126	0	126	0	126	14.7	355	4.6	1	27	28	29	30	31	32	1.2	82.3755	1.2	82.3755	1.1	91.5
1	41	58	170	20.07	0	0	0	127	86	99.6667			2	1	1	0	0	1	0	0			0		0	0	111	0	111	0	111	0	111	13.9	223	3.7	1	41	42	43	44	45	46	1	93.0717	1	93.0717	1.1	82.9
1	55	66.5	168	23.56	0	1	0	140	90	106.667	2	1	2	1	1	0	0	1	0	0			0		0	0	116	0	116	0	116	0	116	13.6	234	3.6	1	55	56	57	58	59	60	0.9	95.8137	0.8	100.566	0.7	106.2
0	50	53.9	151.5	23.48	0	0	0	109	61	77	2		3	1	1	0	0	0	0	0			0		1	1	0	0	104	0	104	0	104	12.7	206	3.8	2	50	51	52	53	54	55	2.1	26.7664	2.4	22.776	2.1	26.8
0	21	46.3	159.5	18.2	0	0	1	154	98	116.667	1		3	1	1	1	1	0	0	1	2	1	1		0	0	93	0	93	0	93	0	93	8.3	230	3.8	2	21	22	23	24	25	26	2.1	32.8142	3.1	20.4912	3.1	20.5
1	37	68.5	163	25.78	1	0	1	111	70	83.6667	1		3	1	1	0	1	0	0	0			0		0	0	79	0	79	0	79	0	79	12.8	177	4.1	1	37	38	39	40	41	42	1.2	76.7875	1.4	63.7311	1.3	69.7
0	46	48	153	20.5	0	0	1				1		5	1	1	0	1	0	0	0			0		0	0	64	0	64	0	64	0	64	12	194	3.9	2	46	47	48	49	50	51	0.9	76.679	1	67.5081	1.1	60.2
0	63	50	148	22.83	0	0	0	110	80	90	6		4	1	1	0	1	0	0	1	2		2		0	0	69	0	69	0	69	0	69	9.8	193	3.4	2	63	64	65	66	67	68	1.2	48.0577	0.6	97.0052	0.6	97
1	41	86	184	25.4	1	0	1	123	78	93	4		0	0	0	0	1	0	0	0			0		0	0	37	0	37	0	37	0	37	13	249	4.2	1	41	42	43	44	45	46	1	93.0717	1.2	74.6599	1.3	67.8
1	24	65.3	172	22.07	0	0	1	132	83	99.3333	6		2	1	1	0	0	1	0	1	2		2		1	1	2	0	95	0	95	0	95	11.1	214	3.1	1	24	25	26	27	28	29	1.6	59.4154	1.3	76.37	1.8	51.5
0	50	49	155	20.4	0	0	0	120	80	93.3333	6		3	1	1	0	0	1	0	0			0		1	1	2	0	88	0	88	0	88	11.4	170	3.3	2	50	51	52	53	54	55	0.7	101.025	1.2	52.653	1.4	43.7
1	31	67	173	22.39	0	0	1	123	80	94.3333	6		2	1	1	0	1	0	0	0	0		0		0	0	61	0	61	0	61	0	61	13.7	241	3.8	1	31	32	33	34	35	36	1.2	80.0931	1.3	72.7055	1.3	72.7
0	30	60.8	158	24.36	0	0	1	128	86	100	6	1	1	1	0	0	0	1	0	0			0		0	0	122	0	122	0	122	0	122	14.9	182	4	2	30	31	32	33	34	35	0.7	116.264	0.7	116.264	0.7	116.3
1	44	78.4	173	26.2	1	1	1	129	84	99	2	1	5	1	1	0	1	1	0	0			0		0	1	7	0	115	0	115	0	115	14.1	212	4.1	1	44	45	46	47	48	49	1.3	66.3602	1.2	73.103	1.4	60.7
1	30	71	165	26.08	1	0	1	140	78	98.6667	5		4	1	1	1	1	0	0	1	2	1	1		0	0	35	0	35	0	35	0	35	10	141	4.4	1	30	31	32	33	34	35	2.5	33.2098	2.6	31.6718	2.1	41
0	34	46.7	157	18.95	0	0	1	133	89	103.667	6		0	0	0	0	0	1	0	0			0		0	0	108	0	108	0	108	0	108	12.8	231	3.9	2	34	35	36	37	38	39	0.8	96.1898	1.1	65.4517	1	73.4
0	39	57	158	22.83	0	0	1	125	76	92.3333			0	0	0	#NULL!	1	1	0	0			0		0	0	31	0	31	0	31	0	31	11.7	225	4.3	2	39	40	41	42	43	44	0.8	92.87	0.7	109.141	0.8	92.9
1	45	69	175	22.53	0	0	1				6		1	1	0	0	0	1	0	1	2		2		0	1	83	0	99	0	99	0	99	14.4	181	4.3	1	45	46	47	48	49	50	1	90.4929	1.6	51.2665	1.3	65.9
0	41	59.5	162	22.67	0	0	1	107	62	77	5		3	1	1	0	0	1	0	0			0		0	0	107	0	107	0	107	0	107	13.2	236	3.9	2	41	42	43	44	45	46	1	69.9213	1.2	56.0892	1.1	62.3
0	48	71.9	157.5	28.98	1	0	0	126	84	98	6	1	2	1	1	0	0	0	0	0			0		0	0	120	0	120	0	120	0	120	10	255	3.5	2	48	49	50	51	52	53	0.7	102.454	0.9	75.6093	0.8	87.2
1	43	71	174	23.45	0	0	1	120	70	86.6667	4		4	1	1	0	1	0	0	0			0		0	0	78	0	78	0	78	0	78	11.3	182	3.8	1	43	44	45	46	47	48	1.1	81.7847	1	91.7732	1.1	81.8
1	60	70	170	24.22	0	0	1	131	78	95.6667	2		4	1	1	0	1	0	0	0			0		0	0	74	0	74	0	74	0	74	11.1	299	3.8	1	60	61	62	63	64	65	1	81.4429	1.1	72.5787	1.2	65.3
1	31	74	165	27.18	1	0	1	121	75	90.3333	5		3	1	1	0	1	1	0	0			0		0	1	68	0	76	0	76	0	76	13.2	195	3.8	1	31	32	33	34	35	36	1.1	88.9777	1	99.8447	1.4	66.5
1	36	46	160	17.97	0	0	1				6	1	0	0	0	0	0	1	0	1	2		2		0	0	121	0	121	0	121	0	121	11.1	277	3.5	1	36	37	38	39	40	41	1.1	85.9068	1.1	85.9068	1.8	47.4
1	58	56	168	19.84	0	0	1				1		1	1	0	0	1	0	0	0			0		0	0	56	0	56	0	56	0	56	11.7	181	3.7	1	58	59	60	61	62	63	1.1	73.6056	1.3	60.1447	1.4	55
1	39	76.4	172	25.82	1	0	1				5		3	1	1	0	0	1	0	1	2		2		0	0	104	0	104	0	104	0	104	15	227	3.3	1	39	40	41	42	43	44	1.2	75.7162	1	94.3885	1.3	68.7
1	33	64.6	173	21.58	0	0	1	163	93	116.333	6		0	0	0	0	0	1	0	0			0		0	0	26	0	26	0	26	0	26	13.8	202	4.2	1	33	34	35	36	37	38	1.2	78.9757	1.4	65.5473	1.4	65.5
1	26	61.2	172	20.69	0	0	0	128	83	98	5	0	3	1	1	0	0	1	0	0			0		0	0	123	0	123	0	123	0	123	8.8	154	3	1	26	27	28	29	30	31	1.3	75.3046	1.2	82.9562	1.3	75.3
0	49	40	152	17.31	0	1	1	113	72	85.6667	2		5	1	1	0	1	1	0	0			0		0	0	109	0	109	0	109	0	109	11.5	224	4	2	49	50	51	52	53	54	0.8	86.5701	0.8	86.5701	0.8	86.6
0	52	66	158	26.44	1	0	1	116	63	80.6667			3	1	1	0	1	0	0	0	0		0		0	0	41	0	41	0	41	0	41	12.5	218	4	2	52	53	54	55	56	57	0.8	84.7648	0.8	84.7648	0.9	73.5
0	47	49	156	20.13	0	0	1	133	87	102.333	1		2	1	1	0	0	1	0	0			0		1	1	1	0	74	0	74	0	74	8.9	242	3.2	2	47	48	49	50	51	52	2.2	25.8414	1	67.0355	1.5	41.1
1	54	69	165	25.34	1	1	1	150	94	112.667	2		0	0	0	0	1	1	0	0			0		0	0	34	0	34	0	34	0	34	13.9	168	3.9	1	54	55	56	57	58	59	1.4	56.5573	1.5	52.0311	1.4	56.6
1	64	60.7	167	21.76	0	1	1	128	61	83.3333	2	1	1	1	0	0	0	1	0	0			0		0	0	112	0	112	0	112	0	112	12.9	234	3.9	1	64	65	66	67	68	69	1.2	63.5214	1.2	63.5214	1.1	70.6
1	34	59	168	20.9	0	0	0	119	65	83	1		2	1	1	0	1	1	0	0	0		0		0	0	32	0	32	0	32	0	32	15.8	218	4.3	1	34	35	36	37	38	39	1.3	71.1894	1.7	51.4707	1.6	55.4
0	38		156			0	1	134	82	99.3333	6		6	1	1	1	1	0	0	0			0		0	0	25	0	25	0	25	0	25	11.2	178	3.8	2	38	39	40	41	42	43	1	71.4105	1	71.4105	0.9	81.1
0	38	56	161	21.6	0	0	1	103	60	74.3333	3		4	1	1	0	1	0	0	0			0		0	0	55	0	55	0	55	0	55	10.2	219	3.8	2	38	39	40	41	42	43	0.8	93.5246	1.3	52.0001	0.8	93.5
1	67	59	164	21.94	0	1	1	128	78	94.6667	2		3	1	1	0	4	0	0	0			0		0	0	17	0	17	0	17	0	17	14.4	200	4.1	1	67	68	69	70	71	72	1.17	62.1968	1.21	61.5759	1.27	56.5
0	40	63	164.5	23.28	0	0	1	154	90	111.333	6		1	1	0	0	0	1	0	0			0		0	0	111	0	111	0	111	0	111	11	241	3.2	2	40	41	42	43	44	45	0.7	108.377	0.7	108.377	1	70.4
1	40	64.9	164	24.11	0	0	1				5	1	5	1	1	0	1	0	0	0			0		0	0	122	0	122	0	122	0	122	13.5	172	3.9	1	40	41	42	43	44	45	1.3	68.2513	1.5	57.4082	1.5	57.4
0	56	54	161	20.83	0	1	1	108	67	80.6667			2	1	1	#NULL!	1	1	0	0			0		0	0	29	0	29	0	29	0	29	11.4	178	3.7	2	56	57	58	59	60	61	0.9	71.4775	0.9	71.4775	0.9	71.5
0	25	70.6	160	27.58	1	0	1	155	91	112.333	6		5	1	1	0	1	0	0	0			0		0	1	13	0	96	0	96	1	13	13.9	171	3.5	2	25	26	27	28	29	30	0.9	88.8674	0.9	88.8674	1	78.2
0	43	65	167	23.31	0	0	1				6		6	1	1	0	1	0	0	0			0		0	0	110	0	110	0	110	0	110	12.2	203	3.8	2	43	44	45	46	47	48	0.8	90.2968	0.7	106.117	0.9	78.3
1	61	70	173	23.39	0	1	1	106	64	78	2		3	1	1	0	1	1	0	0			0		0	0	36	0	36	0	36	0	36	12.7	190	3.8	1	61	62	63	64	65	66	0.7	101.855	0.7	101.855	0.8	96.4
1	22	60	187.4	17.08	0	0	0	123	85	97.6667	6		3	1	1	0	0	1	0	1	2		2		0	1	14	0	111	0	111	0	111	13	157	3.9	1	22	23	24	25	26	27	1.1	94.7847	1.6	60.2561	1.6	60.3
1	43	62	175.9	20.04	0	0	1	150	92	111.333	5		3	1	1	0	0	1	0	0			0		0	0	103	0	103	0	103	0	103	13.1	221	4.1	1	43	44	45	46	47	48	1.2	73.6183	1.3	66.828	1.4	61.1
1	34	54.5	178	17.2	0	0	1	114	69	84						0	0	1	0	0			0		0	0	109	0	109	0	109	0	109	12.5	202	3.6	1	34	35	36	37	38	39	0.9	111.044	1.3	71.1894	1.1	87.1
1	52		178			0	1	130	80	96.6667	3		4	1	1	1	1	0	0	1	2		1		0	0	26	0	26	0	26	0	26	14.4	196	3.9	1	52	53	54	55	56	57	1.2	69.1081	1.2	69.1081	1.15	69.1
1	28	67	167.5	23.88	0	0	1	149	85	106.333	6	1	0	0	0	0	4	1	0	0			0		0	0	120	0	120	0	120	0	120	15.4	231	4.2	1	28	29	30	31	32	33	1.1	90.8727	1.2	81.7988	1.2	81.8
0	46	50	154	21.08	0	0	1	116	70	85.3333	3		0	0	0	1	1	0	0	1	2		2		0	0	58	0	58	0	58	0	58	12.8	228	4	2	46	47	48	49	50	51	0.7	103.904	0.9	76.679	0.9	76.7
1	32	90.8	175	29.65	1	1	0	134	86	102	5		2	1	1	0	1	1	0	1	2		2		0	0	83	0	83	0	83	0	83	16.4	132	4	1	32	33	34	35	36	37	1.3	72.1966	1.4	66.0094	1.4	66
1	41	62.8	167	22.52	0	0	1	215	115	148.333	6		6	1	1	0	0	1	0	0			0		0	0	111	0	111	0	111	0	111		239	3.3	1	41	42	43	44	45	46	1.2	74.6599	1.3	67.7735	1.2	74.7
1	50	59	169	20.66	0	1	1	104	57	72.6667	5		2	1	1	0	1	0	0	0			0		0	0	87	0	87	0	87	0	87	14.1	219	3.7	1	50	51	52	53	54	55	1.2	70.0859	1.3	63.6214	1.3	63.6
0	41	49	155	20.4	0	0	1	97	62	73.6667			5	1	1	#NULL!	4	0	0	0			0		0	0	41	0	41	0	41	0	41	11.4	160	3.7	2	41	42	43	44	45	46	1.2	56.0892	1.1	62.3112	1.1	62.3
1	36	84				0	1	134	80	98						#NULL!	4	0	0	0	0		0		0	0	26	0	26	0	26	0	26	13.9	208	4.4	1	36	37	38	39	40	41	1.3	70.1962	1.1	85.9068	1.3	70.2
0	43	45.7	155	19.02	0	1	0	142	75	97.3333	2		5	1	1	0	1	1	0	0			0		1	1	3	0	111	0	111	1	51	11.2	204	3.3	2	43	44	45	46	47	48	0.7	106.117	1.4	45.9028	1.7	36.3
1	27	77.4	179	24.16	0	1	1	133	85	101	6	2	4	1	1	0	4	1	0	0			0		0	0	5	0	5	0	5	0	5	12.3	165	4	1	27	28	29	30	31	32	1.2	82.3755	1.5	62.8975
1	40	77	174	25.43	1	0	0	103	67	79	4		5	1	1	0	1	0	0	0			0		0	0	35	0	35	0	35	0	35	13.3	204	4.3	1	40	41	42	43	44	45	0.8	111.741	0.8	111.741	0.9	106.5
0	34	47.6	158	19.07	0	0	1	157	110	125.667	6		6	1	1	0	1	1	0	1	2		2		0	0	111	0	111	0	111	0	111	13.5	232	3.9	2	34	35	36	37	38	39	1	73.4454	1.6	41.6087	1.5	45
1	41	69.2	165	25.42	1	0	1	162	104	123.333	6		3	1	1	0	1	1	0	0			0		0	0	109	0	109	0	109	0	109	13	183	3.9	1	41	42	43	44	45	46	1.4	61.9653	1.3	67.7735	1.2	74.7
0	61	55	148	25.11	1	1	1	136	79	98	2		3	1	1	0	1	1	0	0			0		0	0	32	0	32	0	32	0	32	12.2	209	3.7	2	61	62	63	64	65	66	0.8	79.5717	0.9	69.0105	0.8	79.6
0	51					0	1	133	68	89.6667						1	0	0	0	0			0		0	0	92	0	92	0	92	0	92	12.5	202	3.4	2	51	52	53	54	55	56	1	65.1782	1	65.1782	1.1	58.1
1	27	53	177	16.92	0	0	1	119	83	95	5					0	1	0	0	1	2		0		0	0	29	0	29	0	29	0	29	13.8	221	4	1	27	28	29	30	31	32	1.2	82.3755	1.4	68.369	1.7	54.1
1	30	53	169	18.56	0	0	1	150	90	110	6	1	0	0	0	1	1	0	0	1	2		2		0	0	83	0	83	0	83	0	83	13.6	209	4.1	1	30	31	32	33	34	35	1.4	66.9433	1.4	66.9433	1.3	73.2
1	44	66.8	178	21.08	0	1	1	148	75	99.3333	2		1	1	0	0	0	0	0	1	2		0		0	0	108	0	108	0	108	0	108	13.4	233	4	1	44	45	46	47	48	49	1.9	41.9423	1.8	44.7755	2.1	37.2
0	28	54	163	20.32	0	0	1	130	80	96.6667	1		3	1	1	0	1	0	0	0			0		1	1	3	0	86	0	86	0	86	10.7	133	4.1	2	28	29	30	31	32	33	1.3	55.7843	1.4	51.0036	1.4	51
0	30	49.8	167	17.86	0	0	1	108	74	85.3333	6		1	1	0	0	0	1	0	0			0		1	1	2	0	107	0	107	0	107	12.4	238	3.5	2	30	31	32	33	34	35	1.1	67.3169	1.1	67.3169	1.5	46.3
1	45	53	172	17.92	0	0	1	114	82	92.6667	1	2	5	1	1	0	1	0	0	0	0		0		0	0	48	0	48	0	48	0	48	14.6	231	3.6	1	45	46	47	48	49	50	1.1	80.6438	1.1	80.6438	1	90.5
0	33	50	167	17.93	0	0	1	129	80	96.3333	1		3	1	1	0	1	1	0	0			0		0	0	57	0	57	0	57	0	57	9.5	190	3.7	2	33	34	35	36	37	38	0.8	96.8679	1.4	49.2433	1.2	59.3
0	35	69.3	162	26.41	1	0	1				6		3	1	1	0	0	1	0	1	2		2		1	1	0	0	107	0	107	0	107	10.3	183	4	2	35	36	37	38	39	40	0.9	82.839	1	72.9313	0.9	82.8
0	28	48.4	157	19.64	0	0	1	136	89	104.667	6		1	1	0	0	0	1	0	0			0		0	0	97	0	97	0	97	0	97	12.3	187	4.5	2	28	29	30	31	32	33	0.8	100.331	1	76.6072	1	76.6
0	54	53	147	24.53	0	1	1	100	77	84.6667	5		3	1	1	0	1	0	0	0	0		0		0	0	17	0	17	0	17	0	17	12.7	278	4.2	2	54	55	56	57	58	59	0.83	83.5822	1.02	62.3092	1	63.8
0	29	52	173	17.37	0	0	1	138	86	103.333	3		3	1	1	0	1	1	0	0			0		0	0	58	0	58	0	58	0	58	10.3	197	3.5	2	29	30	31	32	33	34	0.8	99.6283	0.9	86.4051	0.9	86.4
0	34	48	164	17.85	0	0	1	120	80	93.3333	5		1	1	0	0	1	0	0	0			0		0	0	47	0	47	0	47	0	47	12.9	192	4.5	2	34	35	36	37	38	39	1.6	41.6087	1.1	65.4517	0.9	83.4
0	61	48	153.5	20.37	0	0	1				6		3	1	1	0	0	0	0	0			0		0	0	108	0	108	0	108	0	108	11.8	181	4.1	2	61	62	63	64	65	66	0.6	98.3777	0.8	79.5717	0.9	69
0	25	46.6	157	18.91	0	0	0	126	83	97.3333	5		5	1	1	0	1	0	0	0			0		0	0	107	0	107	0	107	0	107	10.6	160	4.1	2	25	26	27	28	29	30	0.7	120.42	1.2	62.7612	1.1	69.7
0	25	43.9	161.7	16.79	0	0	0	130	69	89.3333	6		3	1	1	0	0	1	0	0			0		0	0	109	0	109	0	109	0	109	12	198	4	2	25	26	27	28	29	30	0.8	102.467	1.1	69.7233	1.3	57
1	42	68.5	173	22.89	0	0	1				6		0	0	0	0	0	1	0	1	2		2		0	0	109	0	109	0	109	0	109	15	265	4.1	1	42	43	44	45	46	47	1.1	82.3613	1.3	67.2991	2.5	30.5
1	30	68.4	180	21.11	0	0	1	147	80	102.333	6		3	1	1	0	0	1	0	0			0		0	0	106	0	106	0	106	0	106	14.1	228	3.9	1	30	31	32	33	34	35	1.4	66.9433	1.4	66.9433	1.4	66.9
0	46					0	1	119	81	93.6667			4	1	1	1	1	1	0	1	2	1	1		0	1	7	0	39	0	39	0	39	10	164	2.8	2	46	47	48	49	50	51	1.8	33.1689	1.7	35.5421	1.5	41.3
1	46	68.5	160.5	26.59	1	0	1	121	81	94.3333	6		5	1	1	0	0	1	0	0			0		0	0	105	0	105	0	105	0	105		223	4.4	1	46	47	48	49	50	51	1.1	80.0792	1.6	50.9076	1.5	55
1	24	66	181	20.15	0	0	1	105	69	81	6		6	1	1	0	1	0	0	1	2		2		0	0	53	0	53	0	53	0	53	9.3	168	4	1	24	25	26	27	28	29	1.3	76.37	1.2	84.1299	1.1	93.5
1	49	84.7	164	31.49	1	0	1				5		0	0	0	0	0	1	0	0	0		0		0	0	107	0	107	0	107	0	107	12.4	203	4.1	1	49	50	51	52	53	54	1.3	64.0699	1.4	58.5791	1.6	49.8
0	56	48	154	20.24	0	1	1	111	56	74.3333	2		3	1	1	1	1	0	0	0			0		0	0	9	0	9	1	9	0	9	9.3	186	3.6	2	56	57	58	59	60	61	1.3	45.8238	1.3	45.8238	1.1	56.1
1	36	62	172	20.96	0	0	1	127	80	95.6667	5		6	1	1	0	0	1	0	1	2		2		0	1	95	0	107	0	107	0	107		191	4.2	1	36	37	38	39	40	41	1.1	85.9068	1.1	85.9068	1.1	85.9
0	48	63.3	160	24.73	0	0	1				2		4	1	1	0	0	0	0	1	2		2		0	0	109	0	109	0	109	0	109	10.6	153	3.6	2	48	49	50	51	52	53	1.3	48.4727	1.3	48.4727	1.3	48.5
1	33	82	182	24.76	0	0	0	144	83	103.333	5		2	1	1	0	0	0	0	1	2		2		0	0	108	0	108	0	108	0	108		180	3.9	1	33	34	35	36	37	38	1.4	65.5473	1.6	55.7754	2.2	38
1	49	74	177	23.62	0	0	1	116	71	86	5		0	0	0	0	0	1	0	1	2		1		0	0	88	0	88	0	88	0	88	12.1	158	3.4	1	49	50	51	52	53	54	1.4	58.5791	1.5	53.8911	1.4	58.6
1	34	66	165	24.24	0	0	1	139	86	103.667	5		3	1	1	1	1	0	0	1	2		1		0	1	18	0	54	0	54	0	54	12.6	191	4	1	34	35	36	37	38	39	0.8	116.551	0.9	111.044	1.1	87.1
1	43	67.4	174	22.26	0	0	0	140	80	100	1		2	1	1	0	0	1	1	1	2		2		0	0	96	0	96	0	96	0	96	10.1	154	3.7	1	43	44	45	46	47	48	1.5	56.211	1.6	51.9918	1.9	42.2
1	35	66.8	170	23.11	0	0	1	133	89	103.667			4	1	1	0	1	0	0	0			0		0	0	84	0	84	0	84	0	84	13.2	186	3.9	1	35	36	37	38	39	40	1	97.0783	1.2	77.8739	1.5	59.5
1	25	82.5	173	27.57	1	0	1	138	82	100.667	6		2	1	1	0	0	1	0	0			0		0	1	9	0	104	1	104	0	104	11	243	4.3	1	25	26	27	28	29	30	1.4	69.3363	1.5	63.7874	1.2	83.5
0	30	60.8	158	24.36	0	0	1	109	66	80.3333	6		2	1	1	0	0	1	0	1	2		0		0	1	44	0	73	0	73	0	73	12.8	231	4.3	2	30	31	32	33	34	35	0.9	85.8003	0.9	85.8003	1	75.5
0	50	69	152	29.86	1	0	1	128	81	96.6667	6		3	1	1	0	0	0	0	1	2	1	0		1	1	0	0	105	0	105	0	105	11.8	184	3.8	2	50	51	52	53	54	55	1.5	40.203	1	65.6376	1.2	52.7
0	50	40	144.5	19.16	0	0	0				6		1	1	0	0	0	0	0	0			0		0	0	107	0	107	0	107	0	107	11	199	4.1	2	50	51	52	53	54	55	0.8	85.9641	0.9	74.5545	1.1	58.5
0	51	56.7	158	22.71	0	1	1				2		3	1	1	0	0	0	0	0			0		0	0	103	0	103	0	103	0	103	12.8	314	4.3	2	51	52	53	54	55	56	0.7	100.318	0.9	74.0326	1.1	58.1
1	52	64	167	22.93	0	0	1	130	68	88.6667	2		4	1	1	0	1	0	0	0			0		0	0	105	0	105	0	105	0	105	10	182	4.6	1	52	53	54	55	56	57	1.8	42.3287	1.8	42.3287	1.9	39.7
1	28	74.2	175	24.23	0	0	1	166	91	116	1		4	1	1	0	0	1	0	1	2		2		0	0	105	0	105	0	105	0	105	12	172	4	1	28	29	30	31	32	33	1.6	57.7692	1.4	67.8904	1.4	67.9
1	39	83.7	179	26.12	1	1	1	130	80	96.6667	2		5	1	1	1	4	0	0	1	2		2		0	0	70	0	70	0	70	0	70	12.5	112	4.1	1	39	40	41	42	43	44	1.2	75.7162	1.1	84.1153	0.9	107.2
1	65	57	165	20.94	0	0	1	133	80	97.6667	3		4	1	1	1	4	0	0	1	2		2		0	0	21	0	21	0	21	0	21	12	212	4	1	65	66	67	68	69	70	1	78.632	0.94	84.7399	0.88	89.3
1	36	66	172	22.31	0	0	1				1		4	1	1	0	1	0	0	0			0		0	0	107	0	107	0	107	0	107	12.9	175	4	1	36	37	38	39	40	41	1.3	70.1962	1.3	70.1962	1.4	64.2
1	35	59.6	170.4	20.53	0	0	1	128	75	92.6667	1		3	1	1	0	0	1	0	0			0		1	1	1	0	106	0	106	0	106	12.8	227	3.9	1	35	36	37	38	39	40	2.1	39.5876	1.9	44.6796	1.7	51.1
0	38	57.7	161	22.26	0	0	0				6		3	1	1	0	4	0	0	1	2	1	1		1	1	0	0	107	0	107	0	107	9.8	279	4.2	2	38	39	40	41	42	43	2.2	27.5279	1.1	63.6382	1.7	37.6
1	36	53	162	20.2	0	0	1	113	62	79	6		0	0	0	1	1	0	0	1	2		1		0	0	51	0	51	0	51	0	51	12.8	187	4	1	36	37	38	39	40	41	1.9	44.3668	1.8	47.3638	1.3	70.2
1	30	80.6	173	26.93	1	0	1	166	104	124.667	5		3	1	1	0	0	1	0	1	2		0		0	0	95	0	95	0	95	0	95				1	30	31	32	33	34	35	1.5	61.5859	1.5	61.5859	1.4	66.9
1	63	62	157	25.15	1	0	0	141	75	97	2		2	1	1	0	1	1	0	1	2		0		0	0	91	0	91	0	91	0	91	10.6	208	3.4	1	63	64	65	66	67	68	1.5	48.8435	1.6	45.1773	1.4	53.1
1	43	72.7	170	25.16	1	0	1				5		0	0	0	0	0	1	0	1	2		2		0	0	102	0	102	0	102	0	102	11.6	178	3.7	1	43	44	45	46	47	48	1.7	48.3174	1.6	51.9918	1.7	48.3
1	60	63	176	20.34	0	1	1				4		5	1	1	0	1	0	0	0			0		0	0	107	0	107	0	107	0	107	13.8	182	3.9	1	60	61	62	63	64	65	1.2	65.3316	1.2	65.3316	1.1	72.6
0	55	55	151	24.12	0	0	1	125	86	99	5		4	1	1	1	1	0	1	1	2		2		0	0	102	0	102	0	102	0	102	10.8	269	3.6	2	55	56	57	58	59	60	1.4	42.192	0.9	71.9813	1.9	29.2
0	45	56.5	152.5	24.29	0	1	1	118	76	90	5		2	1	1	0	4	0	0	0			0		0	0	103	0	103	0	103	0	103	11.6	193	4	2	45	46	47	48	49	50	0.9	77.2196	1.1	60.5847	1.1	60.6
1	25	69.2	177	22.09	0	0	1				6		4	1	1	0	0	1	0	1	2		1		0	0	102	0	102	0	102	0	102	17	197	4.1	1	25	26	27	28	29	30	1.4	69.3363	1.3	75.8354	1.5	63.8
1	57	51	158	20.43	0	1	1	118	61	80	2		3	1	1	0	0	1	0	0			0		0	0	99	0	99	0	99	0	99	12.7	177	3.6	1	57	58	59	60	61	62	0.7	104.757	0.7	104.757	0.8	99.2
1	38	71.6	165	26.3	1	0	1				6		3	1	1	0	0	1	0	0			0		0	0	107	0	107	0	107	0	107				1	38	39	40	41	42	43	1.2	76.25	1.2	76.25	1.6	53.9
1	50	89.4	173	29.87	1	0	1	133	88	103	5		5	1	1	0	1	1	0	1	2	1	0		0	1	7	0	102	0	102	0	102	12.9	149	3.7	1	50	51	52	53	54	55	1.5	53.5139	1.6	49.4971	2.1	35.6
0	47	53.9	152	23.31	0	0	1				5		2	1	1	0	0	0	0	0			0		0	0	79	0	79	0	79	0	79	11.6	177	4.2	2	47	48	49	50	51	52	0.6	108.544	0.8	87.7949	1	67
1	24	62.3	165	22.87	0	0	1				1		0	0	0	0	0	1	0	1	2		2		0	0	107	0	107	0	107	1	100	14.4	198	4.2	1	24	25	26	27	28	29	1	104.877	1.4	69.8251	1.6	59.4
0	39	45	155	18.73	0	1	1				1		0	0	0	0	1	1	0	1	2		0		0	0	77	0	77	0	77	0	77	12.3	199	4	2	39	40	41	42	43	44	0.7	109.141	1	70.9106	0.8	92.9
1	32	50	170	17.3	0	0	1	114	59	77.3333	6		4	1	1	0	1	1	0	1	2	1	1		0	0	107	0	107	0	107	0	107	9.4	148	4	1	32	33	34	35	36	37	1.3	72.1966	1.9	45.6311	1.7	52.2
0	48	45	153	19.22	0	0	1	127	81	96.3333	5		2	1	1	0	1	0	0	0			0		0	0	63	0	63	0	63	0	63	13.8	212	3.6	2	48	49	50	51	52	53	0.7	102.454	0.9	75.6093	1.1	59.3
1	37		172			0	1	126	88	100.667	1		0	0	0	1	1	0	0	1	2	1	1		0	0	25	0	25	0	25	0	25	10.1	141	3.9	1	37	38	39	40	41	42	2.7	28.8072	2	41.4071	2.09	39
1	38	65.9	172	22.28	0	0	1	122	73	89.3333	5		3	1	1	0	0	1	0	0			0		0	0	103	0	103	0	103	0	103	10.9	136	3.8	1	38	39	40	41	42	43	1.4	63.285	1.5	58.2204
1	26	61.5	172	20.79	0	0	0				1		3	1	1	0	0	0	0	0			0		0	1	4	0	102	0	102	0	102	13.4	216	4.1	1	26	27	28	29	30	31	1.6	58.5865	1.6	58.5865	2.1	42.2
0	41	55	167	19.72	0	0	1	98	62	74	6		5	1	1	0	0	0	0	0			0		1	1	0	0	96	0	96	0	96	11.1	212	3.2	2	41	42	43	44	45	46	1.1	62.3112	1.3	50.9157	1.2	56.1
1	40	69.5	176	22.44	0	0	1				5		5	1	1	0	0	0	0	1	2		2		0	0	101	0	101	0	101	0	101	13.2	256	4.2	1	40	41	42	43	44	45	1.7	49.3464	1.2	75.1862	1.5	57.4
1	55	67.3	163	25.33	1	0	1				6		4	1	1	0	0	1	0	1	2		2		0	0	105	0	105	0	105	0	105	11.9	184	3.6	1	55	56	57	58	59	60	0.8	100.566	0.8	100.566	0.7	106.2
1	46	57	168	20.2	0	0	1	131	83	99	3		3	1	1	0	1	0	0	0			0		0	0	15	0	15	0	15	0	15	13.3	243	4.3	1	46	47	48	49	50	51	1.05	80.0792	1.08	81.8756	1.12	80.1
1	31	69	177	22.02	0	0	1	117	64	81.6667	6		2	1	1	0	1	1	0	1	2		0		0	0	22	0	22	0	22	0	22	14.5	143	4.1	1	31	32	33	34	35	36	0.9	113.409	1.1	88.9777	1.3	72.7
1	26	76	175.6	24.65	0	0	1				5		3	1	1	0	0	1	0	0			0		0	0	100	0	100	0	100	0	100	13.2	251	3.9	1	26	27	28	29	30	31	1.2	82.9562	1.1	92.1584	1.4	68.9
0	57	41	159	16.22	0	0	1	163	82	109	5		6	1	1	1	1	1	0	0			0		0	0	83	0	83	0	83	0	83	10.6	263	3.6	2	57	58	59	60	61	62	1.4	41.6034	1.1	55.687	1.3	45.5
0	53	51	156	20.96	0	0	1	118	69	85.3333	2		1	1	0	0	1	1	0	0			0		0	0	80	0	80	0	80	0	80	11.6	115	3.6	2	53	54	55	56	57	58	1	64.2689	0.9	72.9998	0.8	84.2
1	32	65	164	24.17	0	1	1				5		4	1	1	0	4	1	0	0			0		0	0	106	0	106	0	106	0	106	11.7	166	3.7	1	32	33	34	35	36	37	1.4	66.0094	1.4	66.0094	1.2	79.5
1	65	67	162	25.53	1	1	1	125	62	83	2		1	1	0	1	1	1	0	1	2	1	0		0	0	10	0	10	0	10	0	10	8.3	186	3.5	1	65	66	67	68	69	70	1.7	41.3987	1.3	57.2588	1.2	63.1
1	41	67.5	172.5	22.68	0	0	1	138	77	97.3333	6		5	1	1	0	0	1	0	0			0		1	1	0	0	104	0	104	0	104	11.5	176	4.5	1	41	42	43	44	45	46	1.2	74.6599	1.3	67.7735	1.2	74.7
1	58	62.3	166	22.59	0	0	1	150	86	107.333	5		1	1	0	0	0	1	0	0			0		0	0	13	0	13	0	13	0	13				1	58	59	60	61	62	63	1	82.5952	1.3	60.1447
1	53	72.5	169	25.38	1	0	1	126	78	94	5		1	1	0	0	1	1	0	0			0		0	1	31	0	104	0	104	0	104	9.6	147	2.7	1	53	54	55	56	57	58	1.1	76.2368	2.1	34.8855	1.5	52.4
1	26	66.6	174	22	0	0	1				5		0	0	0	0	0	1	0	0			0		0	0	100	0	100	0	100	0	100	16.1	209	4.5	1	26	27	28	29	30	31	1	103.414	1.1	92.1584	1	103.4
0	44	47	156	19.31	0	0	1	127	70	89	6		3	1	1	0	0	0	0	0			0		0	0	96	0	96	0	96	0	96	12.4	176	3.7	2	44	45	46	47	48	49	0.7	105.374	0.9	77.7639	0.9	77.8
0	44	54	160	21.09	0	0	1	149	98	115	6		5	1	1	1	1	0	0	0	0		0		1	1	0	0	26	0	26	0	26	8	212	3.3	2	44	45	46	47	48	49	1.1	61.0118	1	68.4632	1.3	49.9
1	52	60	172	20.28	0	0	1	126	80	95.3333	1		2	1	1	0	0	1	0	0			0		0	0	99	0	99	0	99	0	99	13	221	3.9	1	52	53	54	55	56	57	1.2	69.1081	1.3	62.7338	1.3	62.7
0	54	60	158	24.03	0	1	1	103	56	71.6667	2		5	1	1	1	1	0	0	0			0		0	0	21	0	21	0	21	0	21	12.5	197	4.1	2	54	55	56	57	58	59	1.1	56.873	1.02	62.3092	1.07	56.9
0	29	58	155	24.14	0	0	1	113	80	91	1		0	0	0	0	0	1	0	0			0		0	0	104	0	104	0	104	0	104	10.6	236	4.2	2	29	30	31	32	33	34	0.9	86.4051	1.4	50.6465	1.5	46.6
0	32	56				0	1	120	80	93.3333	6		3	1	1	1	1	0	0	0			0		0	0	48	0	48	0	48	0	48	13.2	170	3.8	2	32	33	34	35	36	37	0.9	84.6033	1	74.4846	1	74.5
1	26	47.3	164.2	17.54	0	0	1				1		3	1	1	0	0	1	0	1	2		2		0	0	98	0	98	0	98	0	98	14.2	148	4	1	26	27	28	29	30	31	0.8	123.289	1.2	82.9562	1.2	83
1	24	61.5	182	18.57	0	0	1	129	83	98.3333	4		3	1	1	0	0	1	0	1	2		2		0	0	102	0	102	0	102	0	102	12.4	167	4.2	1	24	25	26	27	28	29	1.7	55.2163	1.9	48.2689
0	48	69	148	31.5	1	0	0				5		3	1	1	0	0	1	0	1	2		1		0	0	88	0	88	0	88	0	88	12.2	159	4.1	2	48	49	50	51	52	53	0.6	107.785	0.8	87.1803	1.1	59.3
1	64	78	179	24.34	0	1	1	142	70	94	2		6	1	1	0	1	0	0	0			0		0	0	32	0	32	0	32	0	32	14.4	150	4.2	1	64	65	66	67	68	69	1.4	52.7207	1.3	57.6624	1.2	63.5
1	50	68.5	165	25.16	1	1	1	140	64	89.3333	2		3	1	1	0	1	1	0	1	2		2		0	0	100	0	100	0	100	0	100	15.1	187	4	1	50	51	52	53	54	55	1.2	70.0859	1.2	70.0859	1.3	63.6
0	27	55.7	152.7	23.89	0	0	0				6		1	1	0	0	0	1	0	1	2	1	1		0	0	102	0	102	0	102	0	102	10.4	184	3.8	2	27	28	29	30	31	32	1	77.1472	1.1	68.7506	1.4	51.4
1	47	89.8	182	27.11	1	1	1	129	71	90.3333	2		1	1	0	0	0	0	0	0			0		0	0	83	0	83	0	83	0	83				1	47	48	49	50	51	52	1.3	64.9764	1.8	43.8418	1.8	43.8
1	44	70.5	160	27.54	1	0	1				6		2	1	1	0	0	1	0	0			0		0	0	102	0	102	0	102	0	102	12.2	209	3.9	1	44	45	46	47	48	49	1.2	73.103	1.2	73.103	1.1	81.2
1	22	65	175	21.22	0	0	1	113	63	79.6667	1		4	1	1	0	0	0	0	0			0		1	1	2	0	68	0	68	0	68	11.2	169	3.3	1	22	23	24	25	26	27	1.5	65.146	1.4	70.813	1.5	65.1
0	33	51	155	21.23	0	0	1	103	75	84.3333	1		4	1	1	0	1	0	0	0	0		0		0	1	5	0	61	0	61	0	61	10	182	3.7	2	33	34	35	36	37	38	1.3	53.859	0.9	84.0111	1.3	53.9
1	25	54	166.7	19.43	0	0	1	121	85	97	5		5	1	1	0	0	1	0	0			0		0	0	30	0	30	0	30	0	30	15.5	213	4	1	25	26	27	28	29	30	1.1	92.8081	1.6	58.9995	1.6	59
1	35	74	169	25.91	1	0	1	122	68	86	1		3	1	1	0	1	0	0	1	2		2		0	0	49	0	49	0	49	0	49	13	423	3.9	1	35	36	37	38	39	40	2	41.993	1.6	54.9972	2	42
0	42	45	174	14.86	0	0	1	120	90	100	5		1	1	0	1	1	0	0	1	2		1		0	0	48	0	48	0	48	0	48	11.2	175	3.8	2	42	43	44	45	46	47	1.1	61.875	0.9	78.8642	0.9	78.9
1	35	73.6	175.5	23.9	0	0	1	126	76	92.6667	5		4	1	1	0	0	1	0	0			0		0	0	100	0	100	0	100	0	100	13.6	161	3.7	1	35	36	37	38	39	40	1.1	86.5124	1.3	70.6911	1.1	86.5
0	51	51	160	19.92	0	0	1	120	80	93.3333	5	1	3	1	1	0	1	0	0	0			0		0	0	84	0	84	0	84	0	84	11.9	225	4.2	2	51	52	53	54	55	56	0.9	74.0326	1.1	58.0842	0.9	74
1	33	69	178	21.78	0	0	1				1		3	1	1	0	0	1	0	0			0		0	1	45	0	101	0	101	0	101	12.3	159	3.9	1	33	34	35	36	37	38	1.2	78.9757	1.6	55.7754	1.2	79
0	37	53.5	158	21.43	0	0	0				6		3	1	1	0	0	1	1	0			0		0	0	97	0	97	0	97	0	97	13.9	197	3.7	2	37	38	39	40	41	42	1.3	52.3667	1.7	37.8617	1.2	57.7
0	48	46	156	18.9	0	1	1	120	83	95.3333	2		2	1	1	0	4	0	0	0			0		0	0	89	0	89	0	89	0	89	12.9	162	3.8	2	48	49	50	51	52	53	0.7	102.454	0.9	75.6093	0.8	87.2
0	41	64.8	159	25.63	1	0	1				6		0	0	0	0	0	1	0	1	2		2		0	0	101	0	101	0	101	0	101	12.7	164	4.3	2	41	42	43	44	45	46	1	69.9213	1.3	50.9157	1.5	42.8
1	24	68	183	20.31	0	0	1	134	88	103.333	1		2	1	1	0	0	1	0	0			0		0	1	37	0	89	0	89	1	87	12.6	195	3.8	1	24	25	26	27	28	29	1.5	64.2371	1.8	51.5295	1.8	51.5
1	34	63	173	21.05	0	0	1	140	92	108	3		5	1	1	0	0	1	0	0			0		0	0	9	0	9	0	9	0	9	13.7	197	3.6	1	34	35	36	37	38	39	1	97.7626	1	97.7626	0.7	123.1
1	54	70	166	25.4	1	1	1	128	74	92	2		6	1	1	0	1	0	0	0			0		0	0	27	0	27	0	27	0	27	14.2	164	3.8	1	54	55	56	57	58	59	1.1	75.7032	1.2	68.144	1	84.9
0	35	47.5	155	19.77	0	0	1				5		2	1	1	1	1	0	0	0			0		0	0	100	0	100	0	100	0	100	13.6	153	3.7	2	35	36	37	38	39	40	0.7	112.251	0.8	95.5165	1.1	65
1	33	55	169	19.26	0	0	1	137	87	103.667	5		3	1	1	0	1	1	0	0			0		0	0	82	0	82	0	82	0	82	9.9	170	3.8	1	33	34	35	36	37	38	1.4	65.5473	1.5	60.3016	1.6	55.8
1	18	74	166.5	26.69	1	0	1				6		2	1	1	0	0	0	0	1	2		2		0	1	4	0	49	0	49	0	49				1	18	19	20	21	22	23	1.2	87.7515	1.5	67.0024	1.4	72.8
0	52	83	154	35	1	0	0	91	56	67.6667	6		1	1	0	0	0	0	0	1	2		1		0	1	39	0	97	0	97	0	97	10.6	180	3.9	2	52	53	54	55	56	57	1.1	57.6777	1.3	47.1296	1.2	51.9
0	33	48	156	19.72	0	0	1	144	90	108	1		5	1	1	1	1	0	0	0			0		0	0	65	0	65	0	65	0	65	13	130	2.7	2	33	34	35	36	37	38	0.9	84.0111	1.4	49.2433	1.3	53.9
0	49	47	151	20.61	0	0	1				4		5	1	1	0	1	0	0	0			0		0	1	6	0	49	0	49	0	49	11.4	201	3.7	2	49	50	51	52	53	54	0.7	101.737	0.9	75.08	0.8	86.6
1	59	69	170	23.88	0	0	1	133	76	95			2	1	1	0	1	1	0	0			0		0	0	81	0	81	0	81	0	81	12.3	147	3.8	1	59	60	61	62	63	64	1.3	59.7237	1.5	50.2354	1.2	65.8
1	20	69	180	21.3	0	0	1	119	61	80.3333	5		3	1	1	0	1	1	0	1	2		1		0	0	19	0	19	0	19	0	19	12.8	131	4.5	1	20	21	22	23	24	25	1.12	96.1257	1.35	75.0429	1.46	66.1
0	52	50	163	18.82	0	0	1	127	85	99	4		5	1	1	0	1	0	0	0			0		0	0	23	0	23	0	23	0	23	12.4	217	4.2	2	52	53	54	55	56	57	0.8	84.7648	0.9	73.5144	1.11	57.7
1	47	81	167	29.04	1	0	1	128	89	102	5		0	0	0	0	1	0	0	0			0		0	0	80	0	80	0	80	0	80	14.6	236	4.2	1	47	48	49	50	51	52	1.1	79.5187	1	89.2304	0.9	101.4
1	49	60	164	22.31	0	0	1	143	87	105.667	6		4	1	1	0	0	1	0	0			0		0	0	95	0	95	0	95	1	27	11.3	222	4	1	49	50	51	52	53	54	0.9	99.9384	1	87.9856	1.1	78.4
0	25	47	158	18.83	0	0	1	132	77	95.3333	5		6	1	1	0	1	0	0	0			0		0	0	68	0	68	0	68	0	68	12.5	210	4.4	2	25	26	27	28	29	30	0.4	144.763	0.5	134.516	0.6	126.7
1	43	58	152	25.1	1	0	0	115	76	89			2	1	1	0	0	1	0	1	2		2		0	1	43	0	88	0	88	0	88	9.8	229	3.3	1	43	44	45	46	47	48	1.2	73.6183	1	91.7732	1	91.8
0	43	60	164	22.31	0	0	1	102	76	84.6667	3		3	1	1	0	4	0	0	0			0		0	0	16	0	16	0	16	0	16	13.2	205	3.9	2	43	44	45	46	47	48	0.56	111.637	0.61	111.032	0.75	90.3
1	50	73	166	26.49	1	0	1	126	73	90.6667	5		2	1	1	0	0	0	0	1	2	1	1		0	0	96	1	3	0	96	0	96	13.2	143	3	1	50	51	52	53	54	55	1.7	45.999	1	87.3697	1.4	58.2
1	31	68.5	176	22.11	0	0	0	136	89	104.667	1		4	1	1	0	0	1	0	1	2		2		0	1	47	0	93	0	93	0	93	10.2	222	3	1	31	32	33	34	35	36	1.3	72.7055	1	99.8447	1.2	80.1
0	26	47	162	17.91	0	0	1	142	62	88.6667	1		0	0	0	0	0	1	0	0			0		0	0	97	0	97	0	97	0	97	14	162	3.8	2	26	27	28	29	30	31	0.7	119.577	0.9	88.2453	1	77.7
1	54	53.6	156	22.02	0	1	1	111	62	78.3333	2		3	1	1	0	0	1	0	0			0		0	0	96	0	96	0	96	0	96	13.5	189	3.6	1	54	55	56	57	58	59	1.3	61.8586	1.4	56.5573	1.1	75.7
0	29	48	157.5	19.35	0	1	1				6		2	1	1	0	0	1	0	0			0		0	0	88	0	88	0	88	0	88	11.8	180	3.8	2	29	30	31	32	33	34	0.8	99.6283	1.1	67.7914	1.2	61
0	34	44.6	151	19.56	0	0	1	123	71	88.3333	1		5	1	1	0	1	0	0	0			0		0	0	98	0	98	0	98	0	98	13.4	182	4.1	2	34	35	36	37	38	39	0.7	113.042	0.9	83.423	1	73.4
0	53	55	145	26.16	1	0	1	144	82	102.667	5		6	1	1	0	1	0	0	0			0		0	0	92	0	92	0	92	0	92	13	172	3.9	2	53	54	55	56	57	58	0.7	98.9184	0.8	84.1714	0.9	73
1	36	59	163	22.21	0	0	1	137	95	109	6		0	0	0	0	0	1	0	0			0		0	0	88	0	88	0	88	0	88	14.6	183	3.9	1	36	37	38	39	40	41	1.2	77.3288	1.3	70.1962	1.5	59
0	62	62.5	156	25.68	1	1	1				2					0	0	1	0	0			0		0	0	94	0	94	0	94	0	94	9.2	206	3.6	2	62	63	64	65	66	67	0.9	68.5275	0.8	79.0147	0.9	68.5
1	21	63.5	168.5	22.37	0	0	1	123	81	95	1		3	1	1	0	0	1	0	1	2		2		1	1	1	0	97	0	97	0	97	7.4	129	2.5	1	21	22	23	24	25	26	2.5	35.3772	2.6	33.7388	3	28.4
1	27	76	184	22.45	0	0	1	160	93	115.333			3	1	1	0	1	1	0	0			0		0	0	40	0	40	0	40	0	40	10.7	135	4	1	27	28	29	30	31	32	1.5	62.8975	1.6	58.1764	1.5	62.9
0	30	40	148	18.26	0	0	1	137	90	105.667	6		4	1	1	0	0	1	0	1	2		2		0	0	95	0	95	0	95	0	95	11.2	230	3.5	2	30	31	32	33	34	35	1	75.5384	1.4	50.292	1.1	67.3
1	22	48	159	18.99	0	0	1				5		1	1	0	0	0	1	0	0			0		0	0	23	0	23	0	23	0	23	11.8	177	4	1	22	23	24	25	26	27	1	106.361	1	106.361	1.1	94.8
0	48	56	146	26.27	1	0	1				6		6	1	1	1	4	0	0	0			0		0	0	90	0	90	0	90	0	90	12	167	3.8	2	48	49	50	51	52	53	0.7	102.454	1	66.5663	0.9	75.6
1	38	68	175	22.2	0	1	1				5		3	1	1	0	1	0	0	1	2		2		0	0	72	0	72	0	72	0	72	12.9	179	3.7	1	38	39	40	41	42	43	1.2	76.25	1.1	84.7083	1.2	76.2
0	56	55	150.2	24.38	0	0	0	145	82	103	6		0	0	0	0	0	1	0	0			0		0	0	93	0	93	0	93	0	93				2	56	57	58	59	60	61	0.9	71.4775	1	62.9286	1.1	56.1
1	48	67	168	23.74	0	1	1	119	68	85	2		4	1	1	0	1	1	0	0			0		0	0	38	0	38	0	38	0	38	14.5	169	4	1	48	49	50	51	52	53	1.1	78.9621	1.1	78.9621	1.2	71.1
1	57	73	165	26.81	1	0	1				4		2	1	1	0	0	1	0	0			0		0	1	9	0	88	0	88	0	88	10.5	203	3.5	1	57	58	59	60	61	62	1.4	55.3779	1.5	50.9461	1.2	66.7
1	24	78.4	180	24.2	0	0	1				6		0	0	0	0	0	1	0	0			0		0	0	96	0	96	0	96	0	96	11.2	193	4.1	1	24	25	26	27	28	29	1.5	64.2371	2.1	42.7678	1.6	59.4
0	32	45	155	18.73	0	0	1	107	67	80.3333	1		2	1	1	0	1	0	0	0			0		0	0	26	0	26	0	26	0	26	14.1	214	4.3	2	32	33	34	35	36	37	0.8	97.5507	1	74.4846	1	74.5
0	19	46	155	19.15	0	0	0	126	92	103.333	1		2	1	1	0	0	1	0	0			0		0	0	96	0	96	0	96	0	96				2	19	20	21	22	23	24	1.2	65.463	2.1	33.2784	1.4	54.3
0	49	35	147	16.2	0	0	0	97	60	72.3333	6		3	1	1	0	1	1	0	1	2	1	1		0	0	60	0	60	0	60	0	60	8.7	150	2.8	2	49	50	51	52	53	54	0.8	86.5701	0.7	101.737	1.3	48.1
0	39	86	162	32.77	1	0	1				5		5	1	1	0	0	1	0	1	2		0		0	1	17	0	90	0	90	0	90	10	326	4.1	2	39	40	41	42	43	44	1.6	40.1726	1.4	47.2109	1.3	51.6
0	29	47	155	19.56	0	0	1	126	69	88	5		4	1	1	1	1	0	0	0			0		0	0	62	0	62	0	62	0	62	10.9	164	4	2	29	30	31	32	33	34	0.9	86.4051	1.1	67.7914	1	76.1
0	46	44	151	19.3	0	0	1	142	78	99.3333	6		3	1	1	0	0	1	0	1	2		0		0	0	86	0	86	0	86	0	86	10.1	195	3.7	2	46	47	48	49	50	51	0.8	88.4138	1	67.5081	1.2	54.2
1	46	55	172	18.59	0	0	1				6		2	1	1	0	1	0	0	0			0		0	0	56	0	56	0	56	0	56	14.4	210	4	1	46	47	48	49	50	51	1.1	80.0792	1.1	80.0792	1.2	72.1
1	59	71.4	172	24.13	0	0	1				6		1	1	0	0	0	1	0	1	2		0		0	1	6	0	14	0	14	1	10	13.2	183	3.6	1	59	60	61	62	63	64	0.9	93.159	1.1	73.0904	1.6	46.5
1	20	67	174	22.13	0	0	0	116	78	90.6667	5		3	1	1	0	0	1	0	0			0		0	0	11	0	11	0	11	0	11	9.3	207	4	1	20	21	22	23	24	25	1.2	86.5273	1.6	61.1086	1.4	71.8
0	44	44.6	154	18.81	0	0	0	146	86	106	6		4	1	1	0	0	1	0	0			0		0	1	4	0	95	0	95	0	95	11	171	3.5	2	44	45	46	47	48	49	0.9	77.7639	1.2	54.9196	1.3	49.9
0	46	53	165	19.47	0	0	1	145	92	109.667	5		5	1	1	1	1	0	0	0			0		0	0	64	0	64	0	64	0	64	6.6	96	2.7	2	46	47	48	49	50	51	1.1	60.1606	0.9	76.679	1.2	54.2
0	31	53	161	20.45	0	0	0	114	66	82	6		4	1	1	0	1	1	0	1	2	1	1		0	0	88	0	88	0	88	0	88	13.5	262	3.8	2	31	32	33	34	35	36	1.1	66.8457	1.1	66.8457	0.9	85.2
0	42	52	156	21.37	0	0	1	125	70	88.3333	2		4	1	1	0	0	0	0	0			0		0	0	72	0	72	0	72	0	72	11.4	166	3.3	2	42	43	44	45	46	47	0.7	106.865	0.9	78.8642	0.9	78.9
1	63	49	154	20.66	0	1	1				2		3	1	1	0	1	1	0	0			0		0	0	56	0	56	0	56	0	56	9.1	186	4	1	63	64	65	66	67	68	1.3	58.0689	1.8	39.1811	1.7	42
0	53	48	160	18.75	0	0	1	130	80	96.6667	3		1	1	0	1	1	0	0	1	2		0		0	0	20	0	20	0	20	0	20	8.4	179	4.1	2	53	54	55	56	57	58	2.31	23.4786	2.54	20.8236	2.72	19.3
1	64	56	169	19.61	0	1	1	124	71	88.6667	2		5	1	1	0	4	0	0	1	2		2		0	0	89	0	89	0	89	0	89	13.2	158	4.1	1	64	65	66	67	68	69	0.8	94.4049	1.2	63.5214	1	79.2
0	59	62	159	24.52	0	1	1	106	69	81.3333	2		2	1	1	0	1	0	0	0			0		0	0	46	0	46	0	46	0	46	10.6	210	3.5	2	59	60	61	62	63	64	0.8	80.6975	0.9	69.9869	1	61.6
0	45	67	158	26.84	1	0	1	138	85	102.667		2	5	1	1	0	1	1	0	1	2		2		0	0	89	0	89	0	89	1	75	12	191	3.6	2	45	46	47	48	49	50	0.7	104.636	0.7	104.636	0.8	89
1	44	55	161	21.22	0	0	1	123	81	95	1		0	0	0	0	0	1	0	0	0		0		0	0	93	0	93	0	93	0	93	13.1	175	4	1	44	45	46	47	48	49	1	91.1308	1	91.1308	1.1	81.2
1	28	78.5	179.8	24.28	0	0	1	110	70	83.3333	1		4	1	1	0	0	0	0	0			0		1	1	0	0	72	0	72	0	72	13	184	4.1	1	28	29	30	31	32	33	1.4	67.8904	1.4	67.8904	1.4	67.9
0	36	40	151	17.54	0	0	1				3					1	1	0	0	1	2		2		0	1	31	0	51	0	51	1	49	12.2	225	3.6	2	36	37	38	39	40	41	0.8	94.8479	0.8	94.8479	0.8	94.8
0	44	47	156	19.31	0	1	1	125	80	95	1		6	1	1	1	1	0	0	1	2		2		0	0	26	0	26	0	26	0	26	10.8	165	4	2	44	45	46	47	48	49	0.5	117.709	0.7	105.374	0.58	110.9
1	52	65	165	23.88	0	0	1	120	90	100			5	1	1	0	1	1	0	1	2		2		0	0	40	0	40	0	40	0	40	15.3	167	4.1	1	52	53	54	55	56	57	1.3	62.7338	1.3	62.7338	1.4	57.4
1	41	63	169	22.06	0	1	1	136	76	96	5	0	3	1	1	0	0	0	0	0			0		0	1	5	0	79	0	79	0	79	11.7	180	4	1	41	42	43	44	45	46	0.9	105.715	1.2	74.6599	1.5	57
1	36	59.4	169	20.8	0	0	1	120	84	96	5		0	0	0	0	0	1	0	0			0		0	0	90	0	90	0	90	0	90	13.4	314	4	1	36	37	38	39	40	41	1.1	85.9068	1.4	64.1804	1.4	64.2
0	34	63.2	162	24.08	0	0	0				5		0	0	0	0	1	1	0	0			0		0	0	93	0	93	0	93	0	93	10.5	178	3.5	2	34	35	36	37	38	39	0.9	83.423	0.9	83.423	2.1	30
0	43	54	157	21.91	0	0	0	129	91	103.667	4		2	1	1	0	1	1	0	1	2		2		0	0	81	0	81	0	81	0	81	11.6	223	3.8	2	43	44	45	46	47	48	0.9	78.3121	1.1	61.4419	1	68.9
0	59	59	154	24.88	0	0	0	125	85	98.3333			3	1	1	0	0	1	0	0			0		0	1	15	0	83	0	83	1	81	11.2	197	3.3	2	59	60	61	62	63	64	0.6	99.7696	1	61.6164	0.8	80.7
1	37	46	147	21.29	0	0	0				5		4	1	1	1	1	0	0	1	2		1		0	0	68	0	68	0	68	0	68	11.8	125	4.1	1	37	38	39	40	41	42	1.5	58.6308	1	95.7239	0.8	114.1
1	47	84	172	28.39	1	0	1	110	83	92	3		6	1	1	0	1	0	0	0			0		0	0	31	0	31	0	31	0	31	11	189	3.8	1	47	48	49	50	51	52	1.2	71.5785	1	89.2304	1.1	79.5
1	28	81	175	26.45	1	1	0	136	86	102.667	5		0	0	0	0	0	1	0	1	2		1		0	0	77	0	77	0	77	0	77	12.5	249	3.8	1	28	29	30	31	32	33	1.2	81.7988	1.3	74.254	1.1	90.9
1	43	80	166	29.03	1	0	1	135	87	103	1		5	1	1	0	0	0	0	1	2		0		0	0	85	0	85	0	85	0	85	14.2	184	3.6	1	43	44	45	46	47	48	1	91.7732	0.8	109.411	1	91.8
1	39	60	176	19.37	0	0	1	119	65	83	1		2	1	1	1	1	0	0	1	2		1		0	0	37	0	37	0	37	0	37	11	193	3.9	1	39	40	41	42	43	44	0.6	126.652	0.8	112.529	0.9	107.2
1	45	68	175	22.2	0	0	1	113	75	87.6667	6		5	1	1	1	0	1	0	1	2		2		0	1	60	0	73	0	73	0	73	14.9	209	4	1	45	46	47	48	49	50	0.9	102.786	1.3	65.8957	1.3	65.9
1	52	63	167	22.59	0	0	1				5		5	1	1	0	0	1	0	1	2		2		0	0	88	0	88	0	88	0	88	10.5	272	3.7	1	52	53	54	55	56	57	1.9	39.6503	1.9	39.6503	1.4	57.4
1	25	91	151	39.91	1	0	1	117	64	81.6667	6		5	1	1	0	1	0	0	1	2		1		0	0	82	0	82	0	82	0	82	14.9	147	3.9	1	25	26	27	28	29	30	1.2	83.5409	1.3	75.8354	1.5	63.8
0	50	63	158	25.24	1	0	1				3		3	1	1	0	1	0	0	0			0		0	1	66	0	55	0	55	0	55	12.3	221	3.9	2	50	51	52	53	54	55	1	65.6376	0.9	74.5545	1.1	58.5
1	32	74	182	22.34	0	0	1	145	90	108.333	5		2	1	1	0	1	0	0	0			0		0	0	60	0	60	0	60	0	60	13.9	208	3.8	1	32	33	34	35	36	37	0.9	112.615	0.9	112.615	1	99.1
1	42					0	1	138	99	112						0	1	0	0	0			0		0	1	49	0	74	0	74	0	74	15.2	194	3.9	1	42	43	44	45	46	47	1.2	74.1373	1.3	67.2991	1.3	67.3
1	33	68	174	22.46	0	0	1	105	56	72.3333	3		4	1	1	0	0	1	0	0			0		0	0	89	0	89	0	89	0	89	13.3	213	3.9	1	33	34	35	36	37	38	1.2	78.9757	1.2	78.9757	1.1	87.7
1	35	96	176	30.99	1	1	1	143	80	101	2		1	1	0	0	1	0	0	0	0		0		0	0	15	0	15	0	15	0	15	13.6	122	4.2	1	35	36	37	38	39	40	1.05	86.5124	1.1	86.5124	1.17	77.9
1	36	60	176	19.37	0	0	1				1		3	1	1	0	0	1	0	1	2		2		0	0	89	0	89	0	89	0	89				1	36	37	38	39	40	41	1.3	70.1962	1.3	70.1962	1.5	59
1	50					1	1	161	84	109.667						0	1	0	0	0			0		0	0	86	0	86	0	86	0	86	16.2	221	4.2	1	50	51	52	53	54	55	1.4	58.169	1.4	58.169	1.1	77.9
1	57	67	176	21.63	0	0	1	100	67	78			3	1	1	0	1	1	0	1	2		0		0	0	79	0	79	0	79	0	79	12.7	141	3.6	1	57	58	59	60	61	62	1.6	47.1221	1.7	43.7918	1.9	38.3
1	44	52	153	22.21	0	1	1	140	93	108.667	6		6	1	1	0	0	1	0	0			0		0	0	90	0	90	0	90	0	90	8.5	124	3.2	1	44	45	46	47	48	49	1	91.1308	0.9	103.511	0.9	103.5
0	44	99	158	39.66	1	0	1	147	80	102.333	2		5	1	1	0	1	0	0	1	2		0		0	0	47	0	47	0	47	0	47	11.2	189	4	2	44	45	46	47	48	49	1.2	54.9196	1.5	41.9337	1.3	49.9
1	49	57	161	21.99	0	0	0	131	85	100.333	6		4	1	1	0	1	1	0	1	2		2		1	1	3	0	87	0	87	0	87	11.7	199	3.3	1	49	50	51	52	53	54	1.2	70.58	1.7	46.3232	1.5	53.9
1	32					0	1									1	1	0	0	1	2		2		0	0	91	0	91	0	91	0	91	13.9	150	3.8	1	32	33	34	35	36	37	1	99.1458	1.3	72.1966	1.3	72.2
1	44	75	175	24.49	0	0	0	137	92	107	1		4	1	1	0	0	1	0	1	2		2		1	1	2	0	90	0	90	0	90	11.3	252	4	1	44	45	46	47	48	49	1.6	51.6279	2.3	33.2917	1.9	41.9
1	39	60	168	21.26	0	0	1	105	66	79	5		5	1	1	0	0	0	0	1	2		2		0	0	69	0	69	0	69	0	69	13	199	3.9	1	39	40	41	42	43	44	1.2	75.7162	1.3	68.7324	1.4	62.8
1	58	76	176	24.54	0	0	1	104	72	82.6667	3		4	1	1	1	1	0	0	0			0		0	0	23	0	23	0	23	0	23	10.3	173	3.6	1	58	59	60	61	62	63	1.9	38.0138	1.6	46.7922	1.52	50.6
1	20	85	176	27.44	1	0	1	145	80	101.667	6		3	1	1	0	1	1	0	0			0		0	0	18	0	18	0	18	0	18	14.7	239	4.6	1	20	21	22	23	24	25	1.4	71.8149	1.31	77.822	1.12	96.1
1	23	73	174	24.11	0	0	1	140	88	105.333	1		0	0	0	0	1	0	0	0			0		0	0	62	0	62	0	62	0	62	17.3	239	4.1	1	23	24	25	26	27	28	1.1	94.1212	1.2	84.7229	1.1	94.1
1	52	68	168	24.09	0	0	1				5					0	1	0	0	0			0		0	0	40	0	40	0	40	0	40	12.6	201	3.9	1	52	53	54	55	56	57	1.3	62.7338	1.3	62.7338	1.1	76.8
1	40	85	162	32.39	1	0	1	156	96	116	5		3	1	1	0	1	1	0	0			0		0	1	80	0	85	0	85	0	85	11.6	169	3.6	1	40	41	42	43	44	45	1.1	83.5265	1.2	75.1862	1.2	75.2
1	45	56	174	18.5	0	1	0	126	93	104	5		3	1	1	0	1	0	0	0			0		0	0	35	0	35	0	35	0	35	12.4	147	4.4	1	45	46	47	48	49	50	1.2	72.5913	1.3	65.8957	1.7	47.6
1	32	72	166	26.13	1	0	1	129	83	98.3333	6		3	1	1	0	1	1	0	0			0		0	0	55	0	55	0	55	0	55	14.4	272	4.1	1	32	33	34	35	36	37	1.9	45.6311	2	42.8873	1.8	48.7
0	56	62	157	25.15	1	1	0						4	1	1	0	1	1	0	0			0		0	0	90	0	90	0	90	0	90	12.7	191	3.3	2	56	57	58	59	60	61	1.5	38.5438	1.2	50.4799	1.2	50.5
1	40	58	170	20.07	0	0	1				3		3	1	1	0	1	1	0	0			0		0	1	71	0	88	0	88	0	88	11.7	167	3.9	1	40	41	42	43	44	45	1.5	57.4082	1.5	57.4082	1.4	62.4
1	36	68	161	26.23	1	0	1	127	93	104.333	5		3	1	1	0	0	0	0	0			0		0	0	78	0	78	0	78	0	78	14.5	159	3.7	1	36	37	38	39	40	41	1.5	59.0442	1.4	64.1804	1.7	50.8
0	63	67	169	23.46	0	0	1	178	95	122.667			1	1	0	0	1	1	0	1	2	1	1		1	1	2	0	82	0	82	0	82	8.1	129	2.9	2	63	64	65	66	67	68	1.5	36.6943	2.8	17.2536	0.9	68
1	54	50	165	18.37	0	0	1	124	88	100	2		3	1	1	0	0	1	0	0			0		0	1	30	0	89	0	89	0	89	14.4	186	3.7	1	54	55	56	57	58	59	1.1	75.7032	1.1	75.7032	1.1	75.7
0	36	55	167	19.72	0	0	1				1		6	1	1	0	1	0	0	1	2		2		0	0	69	0	69	0	69	0	69	9.5	109	3.6	2	36	37	38	39	40	41	1.4	48.2164	0.9	82.2591	1	72.4
0	49	60	151	26.31	1	0	1	137	71	93	1		3	1	1	0	1	1	0	0			0		0	1	87	0	86	0	86	0	86	12.1	144	3.4	2	49	50	51	52	53	54	1.1	58.906	1	66.1003	1.1	58.9
1	58	58	165	21.3	0	1	1				2		5	1	1	0	4	0	0	1	2		2		0	0	86	0	86	0	86	0	86	12.2	164	3.9	1	58	59	60	61	62	63	1.6	46.7922	1.4	54.9903	1.3	60.1
1	33	67				0	1	116	58	77.3333	3		0	0	0	0	1	1	0	0			0		0	0	57	0	57	0	57	0	57	15.5	343	3.9	1	33	34	35	36	37	38	1.1	87.7364	1	98.4518	1	98.5
0	50	63	160	24.61	0	1	1	111	67	81.6667	2		3	1	1	0	1	0	0	1	2		0		0	0	57	0	57	0	57	0	57				2	50	51	52	53	54	55	0.8	85.9641	1	65.6376	0.6	106.3
0	25	41.8	154	17.63	0	0	0	116	89	98	6		3	1	1	0	0	0	0	0			0		0	0	34	0	34	0	34	0	34	13	175	4.2	2	25	26	27	28	29	30	0.9	88.8674	1.1	69.7233	1.1	69.7
1	47	70	166	25.4	1	0	1	114	60	78	4		1	1	0	0	1	0	0	1	2		2		0	0	52	0	52	0	52	0	52	10.8	207	3.9	1	47	48	49	50	51	52	0.8	106.379	1.1	79.5187	1.1	79.5
1	61	49	157	19.88	0	0	1	135	85	101.667	5		3	1	1	0	0	1	0	0			0		0	0	84	0	84	0	84	0	84	11.1	213	3	1	61	62	63	64	65	66	1.3	58.8905	1.3	58.8905	1.3	58.9
1	28	60	181	18.31	0	0	1	161	90	113.667	6		3	1	1	0	1	1	0	1	2		1		0	1	5	0	85	0	85	0	85	10.6	194	3.4	1	28	29	30	31	32	33	2.6	32.1199	1.5	62.4573	2.1	41.6
1	50	78	170	26.99	1	1	1	161	85	110.333	2		3	1	1	0	0	0	0	0			0		1	1	3	0	79	0	79	0	79	11.7	130	2.9	1	50	51	52	53	54	55	1.1	77.8605	1.4	58.169	1.4	58.2
1	28	68.8	166.5	24.8	0	0	1	137	73	94.3333	6		2	1	1	0	0	1	0	1	2		2		0	1	20	0	86	0	86	0	86	14.3	201	3.4	1	28	29	30	31	32	33	1.4	67.8904	1.3	74.254	1.5	62.5
1	41	68	169	23.81	0	0	1	115	84	94.3333	6		5	1	1	0	1	0	0	1	2		1		0	0	49	0	49	0	49	0	49	13.4	181	4.4	1	41	42	43	44	45	46	0.9	105.715	1.3	67.7735	1.4	62
0	56	57	153	24.35	0	0	1	143	78	99.6667	1		4	1	1	1	1	1	0	0			0		0	1	11	0	16	0	16	0	16	8.6	191	3.7	2	56	57	58	59	60	61	1.36	41.8967	1.86	29.7172	1.44	41.9
1	45	70	170	24.22	0	1	1	141	97	111.667	2		6	1	1	0	1	1	0	1	2		2		0	0	82	0	82	0	82	0	82	12.4	287	3.9	1	45	46	47	48	49	50	1.2	72.5913	1.2	72.5913	1.3	65.9
0	30	47	162	17.91	0	0	1	110	71	84	1		3	1	1	1	1	0	0	0			0		0	0	26	0	26	0	26	0	26	12.6	176	4.1	2	30	31	32	33	34	35	0.8	98.9309	0.9	85.8003	0.88	85.8
1	48	78	168	27.64	1	0	1				5		6	1	1	0	4	0	0	1	2	1	0		1	1	0	0	66	0	66	0	66	13.2	280	4.4	1	48	49	50	51	52	53	1.4	58.992	1.2	71.0775	1.1	79
1	33					0	1	118	74	88.6667						0	1	0	0	0			0		0	0	75	0	75	0	75	0	75	13	139	3.8	1	33	34	35	36	37	38	1.4	65.5473	1.6	55.7754	1.7	51.8
1	27					0	0	120	80	93.3333		2				1	0	0	0	1	2		1		0	0	93	0	93	0	93	0	93	12.5	139	3.3	1	27	28	29	30	31	32	1.1	91.5133	1.1	91.5133	1.4	68.4
1	52	67	170	23.18	0	1	1	123	60	81	2		4	1	1	0	4	1	0	0			0		0	0	9	0	9	1	9	0	9	12.2	192	3.1	1	52	53	54	55	56	57	1	86.1508	3.4	19.6201	1.4	57.4
1	65	59	164	21.94	0	0	1	173	74	107	5		1	1	0	0	1	1	0	1	2		2		0	0	85	0	85	0	85	0	85	9.4	181	2.9	1	65	66	67	68	69	70	1.8	38.6345	1.3	57.2588	1.4	52.4
1	53	65	162	24.77	0	0	1	141	77	98.3333	5					0	0	0	0	1	2		2		0	1	28	0	85	0	85	0	85	11.9	229	3.5	1	53	54	55	56	57	58	0.8	101.989	0.8	101.989	0.9	97.2
0	60	66	156	27.12	1	0	1	169	75	106.333	2		3	1	1	0	1	0	0	0			0		0	0	83	0	83	0	83	0	83	10.7	130	3.9	2	60	61	62	63	64	65	1.1	54.5257	1	61.1851	0.9	69.5
0	47		158			0	1				6		3	1	1	1	1	0	0	0			0		0	0	59	0	59	0	59	0	59	11.2	155	4	2	47	48	49	50	51	52	1.2	53.7743	1	67.0355	0.9	76.1
0	59	55	154	23.19	0	1	1	80	43	55.3333	2		3	1	1	0	1	0	0	0			0		0	0	23	0	23	0	23	0	23	8.7	149	4.4	2	59	60	61	62	63	64	1.1	54.9101	1.3	44.8682	0.92	70
1	49	60	166	21.77	0	0	1				6		2	1	1	0	4	0	0	1	2		2		0	0	81	0	81	0	81	0	81	11.8	118	3.9	1	49	50	51	52	53	54	1.3	64.0699	1	87.9856	1	88
1	19	52	171	17.78	0	0	1	131	78	95.6667	1		3	1	1	0	0	0	0	0			0		0	0	84	0	84	0	84	0	84				1	19	20	21	22	23	24	0.8	129.503	1.1	96.8033	1.3	79.1
0	36	49	162	18.67	0	0	1	111	79	89.6667	1		5	1	1	0	1	0	0	0			0		0	0	29	0	29	0	29	0	29	12.2	256	4.1	2	36	37	38	39	40	41	0.7	111.465	0.9	82.2591	0.9	82.3
1	56	51	156	20.96	0	0	1				5		2	1	1	0	1	0	0	0	0		0		0	0	59	0	59	0	59	0	59	12.3	221	3.6	1	56	57	58	59	60	61	1.1	74.647	1.5	51.3053	1.3	61
0	47	58	153	24.78	0	0	1	139	82	101	5		1	1	0	0	1	1	0	0			0		0	0	85	0	85	0	85	0	85	12.1	199	3.6	2	47	48	49	50	51	52	0.7	103.177	0.6	108.544	0.8	87.8
1	29	78	175	25.47	1	0	1	136	89	104.667	1		3	1	1	0	1	1	0	0			0		0	0	80	0	80	0	80	0	80	11.8	212	3.8	1	29	30	31	32	33	34	1.5	62.0201	1.8	49.751	1.5	62
1	46					1	1	100	70	80						0	1	0	0	0			0		0	0	76	0	76	0	76	0	76	15.5	133	4.3	1	46	47	48	49	50	51	1.2	72.0831	1.3	65.4344	1.3	65.4
1	49	55	173	18.38	0	0	1	117	82	93.6667	5		3	1	1	0	1	1	0	0			0		0	0	84	0	84	0	84	0	84	13.1	222	3.8	1	49	50	51	52	53	54	1	87.9856	1	87.9856	1	88
1	52	69	171	23.6	0	0	1				5		3	1	1	0	1	0	0	0			0		0	0	48	0	48	0	48	0	48	13.3	194	3.7	1	52	53	54	55	56	57	1.3	62.7338	1.4	57.3575	1.4	57.4
1	65	61	167	21.87	0	1	1				2		3	1	1	0	0	0	0	0			0		0	0	53	0	53	0	53	0	53				1	65	66	67	68	69	70	1.1	70.0738	1.5	48.1621	1.3	57.3
0	43	54	161	20.83	0	0	1	107	69	81.6667			0	0	0	0	0	1	0	1	2		1		0	0	43	0	43	0	43	0	43	13.3	237	4.1	2	43	44	45	46	47	48	0.6	111.637	0.9	78.3121	1.1	61.4
1	52	71	171	24.28	0	1	0	118	75	89.3333	2		6	1	1	0	4	1	0	0			0		0	0	79	0	79	0	79	0	79	11.7	143	4.4	1	52	53	54	55	56	57	1.4	57.3575	1.6	48.8066	1.2	69.1
1	19	94	191	25.77	1	0	1	126	90	102	1		3	1	1	0	0	0	0	1	2		2		0	1	20	0	71	0	71	1	20				1	19	20	21	22	23	24	1.8	53.3715	1.6	61.5394	1.8	53.4
1	50	73	172	24.68	0	0	1				3		5	1	1	0	1	0	0	0			0		0	0	58	0	58	0	58	0	58	14.1	198	4.3	1	50	51	52	53	54	55	1.1	77.8605	1.3	63.6214	1.8	42.9
0	38	48	151	21.05	0	1	0	141	87	105	6		2	1	1	0	4	1	0	0			0		0	0	82	0	82	0	82	0	82	10.4	200	3.5	2	38	39	40	41	42	43	0.7	109.91	1.4	47.5437	1.1	63.6
1	54	55	162	20.96	0	0	1	156	92	113.333	6		3	1	1	0	1	1	0	1	2		1		1	1	2	0	81	0	81	0	81	8.1	146	2.8	1	54	55	56	57	58	59	1.1	75.7032	1.8	41.7382	1.1	75.7
1	40	73	174	24.11	0	0	1	110	70	83.3333	1					0	0	0	0	1	2	1	1		0	0	77	0	77	0	77	0	77	12.9	187	3.6	1	40	41	42	43	44	45	1.2	75.1862	1.1	83.5265	1.3	68.3
0	48	46	147	21.29	0	0	1	129	84	99	5	1	3	1	1	1	4	0	0	0			0		0	0	93	0	93	0	93	0	93	10.3	149	3.7	2	48	49	50	51	52	53	1	66.5663	1	66.5663	0.8	87.2
0	59	55	156	22.6	0	0	1	107	70	82.3333	5	1	0	0	0	0	0	0	0	0			0		0	0	74	0	74	0	74	0	74	12.6	171	4.3	2	59	60	61	62	63	64	0.8	80.6975	1	61.6164	1.1	54.9
0	45	60	153	25.63	1	1	1	90	52	64.6667	2		3	1	1	0	0	0	0	0			0		1	1	0	0	79	0	79	0	79	12.6	181	4.1	2	45	46	47	48	49	50	0.9	77.2196	0.7	104.636	0.8	89
0	20	59	165	21.67	0	0	0	102	57	72	5		2	1	1	0	0	0	0	0			0		0	0	84	0	84	0	84	0	84	12.3	156	3.9	2	20	21	22	23	24	25	0.9	92.0442	1.1	72.2157	1.2	65
1	51	72	164	26.77	1	0	1	115	76	89	4		3	1	1	0	1	1	0	1	2		0		0	1	52	0	82	0	82	1	52	14	153	3.5	1	51	52	53	54	55	56	1	86.7581	1	86.7581	1.1	77.3
1	39	71	174	23.45	0	0	1				6		2	1	1	0	1	0	0	0			0		0	0	64	0	64	0	64	0	64	13.6	169	4.3	1	39	40	41	42	43	44	1.1	84.1153	1.3	68.7324	1.3	68.7
1	37	60	169	21.01	0	0	1	123	78	93	2		2	1	1	0	0	1	0	0			0		0	0	84	0	84	0	84	0	84	8.2	154	3	1	37	38	39	40	41	42	1	95.7239	1.9	44.0562	1.3	69.7
0	50	70	155	29.14	1	0	1	105	77	86.3333	1		4	1	1	0	1	1	0	0			0		0	0	79	0	79	0	79	0	79	9	193	3	2	50	51	52	53	54	55	1.2	52.653	1.2	52.653	1.1	58.5
1	43	63	168	22.32	0	0	1	140	80	100	5		4	1	1	0	1	0	0	0			0		1	1	2	0	74	0	74	0	74	14.5	206	4	1	43	44	45	46	47	48	1.1	81.7847	1.2	73.6183	1.2	73.6
0	43	50	159	19.78	0	0	1	120	70	86.6667	5	1	2	1	1	0	1	0	0	1	2	1	0		0	0	7	0	7	1	7	0	7	10	165	3.7	2	43	44	45	46	47	48	1.6	39.0595	2.1	28.1154
1	41	56	164	20.82	0	0	0	129	85	99.6667	6		0	0	0	0	0	1	0	0			0		0	0	81	0	81	0	81	0	81	12.8	259	3.9	1	41	42	43	44	45	46	0.9	105.715	1	93.0717	0.9	105.7
0	38	58	163	21.83	0	0	1	112	72	85.3333	6		4	1	1	0	1	0	0	0	0		0		0	0	74	0	74	0	74	0	74	12.7	167	3.6	2	38	39	40	41	42	43	0.6	115.628	0.6	115.628	0.8	93.5
1	39	79	174	26.09	1	0	1	153	91	111.667	3		0	0	0	0	1	1	0	0			0		0	0	58	0	58	0	58	0	58	13.6	254	3.9	1	39	40	41	42	43	44	0.7	118.877	0.9	107.211	0.8	112.5
0	24	75	165	27.55	1	1	1	120	71	87.3333	1		3	1	1	0	1	0	0	0			0		0	0	58	0	58	0	58	0	58	15.2	215	3.9	2	24	25	26	27	28	29	0.7	121.269	0.7	121.269	0.8	103.2
0	32	44	156	18.08	0	0	1	135	80	98.3333	1		3	1	1	0	1	1	0	0			0		0	0	83	0	83	0	83	0	83	10.6	168	3.3	2	32	33	34	35	36	37	0.8	97.5507	0.8	97.5507	0.7	114.6
1	26	53	168	18.78	0	0	1				1		3	1	1	0	1	0	0	1	2		0		0	0	41	0	41	0	41	0	41	10.9	250	4.7	1	26	27	28	29	30	31	1.6	58.5865	2.1	42.1712	1.7	54.4
1	56	68	173	22.72	0	0	1	117	76	89.6667	6	1	2	1	1	0	4	0	0	1	2		1		0	0	90	0	90	0	90	0	90	13.5	220	3.6	1	56	57	58	59	60	61	1.3	60.9956	1.4	55.7683	1.3	61
0	34	49	165	18	0	0	1				5		2	1	1	0	1	0	0	0			0		0	0	43	0	43	1	43	0	43	9.3	253	3.5	2	34	35	36	37	38	39	1	73.4454	1.5	44.9853	1.4	48.9
1	66					1	1									0	1	0	0	0			0		0	0	76	0	76	0	76	0	76	11.6	178	3.6	1	66	67	68	69	70	71	1.6	44.2352	1.5	47.8249	1.4	52
1	41	55	164	20.45	0	1	1	119	72	87.6667	2		3	1	1	0	1	0	0	1	2		2		0	1	8	0	80	0	80	0	80	16	302	3.8	1	41	42	43	44	45	46	1.2	74.6599	1.1	82.9419	1.3	67.8
0	49	58	157	23.53	0	0	0				5		3	1	1	0	1	0	0	0			0		0	0	81	0	81	0	81	0	81	14.4	186	4	2	49	50	51	52	53	54	0.9	75.08	0.9	75.08	0.9	75.1
0	41	43	150	19.11	0	0	0	125	70	88.3333	5		5	1	1	0	1	1	0	0			0		0	0	77	0	77	0	77	0	77	9.7	176	3.7	2	41	42	43	44	45	46	0.6	113.217	0.9	79.4201	1	69.9
1	53	66	165	24.24	0	0	1				5		1	1	0	0	1	1	0	1	2		0		0	0	57	0	57	0	57	0	57	12.3	176	3.7	1	53	54	55	56	57	58	0.9	97.1693	1.6	48.4649	1.6	48.5
0	62	61	152	26.4	1	0	0				5		0	0	0	0	1	0	0	0			0		0	0	48	0	48	0	48	0	48	12	246	3.6	2	62	63	64	65	66	67	0.8	79.0147	0.8	79.0147	0.9	68.5
1	48	70	163	26.35	1	0	1	122	68	86	4		2	1	1	0	0	0	0	1	2		2		0	0	79	0	79	0	79	0	79	14	177	3.7	1	48	49	50	51	52	53	1.7	46.6498	1.5	54.271	1.5	54.3
1	25	52	168	18.42	0	0	0	120	67	84.6667	1		3	1	1	0	0	0	0	0	0		0		0	0	76	0	76	0	76	0	76				1	25	26	27	28	29	30	1.1	92.8081	1.2	83.5409	1.3	75.8
0	29	46	158	18.43	0	0	0	112	68	82.6667	5		0	0	0	0	1	1	0	0			0		0	0	80	0	80	0	80	0	80	10.1	160	3	2	29	30	31	32	33	34	0.8	99.6283	0.8	99.6283	0.9	86.4
1	68	80	172	27.04	1	1	1				2		3	1	1	0	1	0	0	0			0		0	0	77	0	77	0	77	0	77	10.2	192	3.9	1	68	69	70	71	72	73	1.1	68.6125	1	76.9923	1.2	61.8
1	39	80	168	28.34	1	1	1	116	84	94.6667	4		0	0	0	0	0	0	0	0			0		0	0	69	0	69	0	69	0	69	13.3	173	4.4	1	39	40	41	42	43	44	1.2	75.7162	1.3	68.7324	1.3	68.7
0	24	64	170	22.15	0	0	1	128	82	97.3333	1		0	0	0	1	1	0	0	1	2	1	1		0	0	69	0	69	0	69	0	69	13.9	140	4.2	2	24	25	26	27	28	29	1.1	70.2148	1.7	41.482	1.7	41.5
1	29	87	174	28.74	1	0	1	130	89	102.667	1		3	1	1	0	1	1	0	0			0		0	0	28	0	28	0	28	0	28	13.7	225	4.1	1	29	30	31	32	33	34	1.2	81.2262	1.2	81.2262	1.2	81.2
0	27	49	154	20.66	0	0	1	115	78	90.3333	6		4	1	1	1	1	0	0	0			0		0	0	62	0	62	0	62	0	62	9.6	135	3.3	2	27	28	29	30	31	32	1.5	47.2526	1.2	61.8857	1.5	47.3
1	64	71	158	28.44	1	0	1	130	80	96.6667	3		5	1	1	0	4	0	0	1	2		2		0	0	69	0	69	0	69	0	69	14.3	141	4.2	1	64	65	66	67	68	69	1.3	57.6624	1.3	57.6624	1.2	63.5
1	32	77	180	23.77	0	0	1	128	68	88	6		2	1	1	0	4	0	0	1	2	1	1		0	0	25	0	25	0	25	0	25	8.3	215	4.6	1	32	33	34	35	36	37	2.2	38.2195	2.5	32.7465	2.2	38.2
1	36	65	161	25.08	1	0	1	137	87	103.667	3		6	1	1	0	1	0	0	0			0		0	0	6	0	6	0	6	0	6	12.7	123	4.1	1	36	37	38	39	40	41	1	96.3987	1.1	85.9068	1.1	85.9
0	46	68	158	27.24	1	0	1	116	86	96	5		3	1	1	0	4	0	0	0			0		0	0	71	0	71	0	71	0	71	13	182	3.6	2	46	47	48	49	50	51	0.8	88.4138	1.6	38.245	1.2	54.2
0	46	45	149	20.27	0	0	1				3		1	1	0	0	1	0	0	0			0		0	0	57	0	57	0	57	0	57	6.6	188	3.7	2	46	47	48	49	50	51	0.8	88.4138	1.7	35.5421	1.1	60.2
1	25	52	165	19.1	0	0	1	133	94	107			3	1	1	0	1	1	0	1	2	1	1		1	1	3	0	40	0	40	0	40	11	219	4.7	1	25	26	27	28	29	30	1.7	54.8298	1.8	51.1688	1.7	54.8
1	35	92	182	27.77	1	0	1	130	90	103.333	6		3	1	1	0	1	1	0	0			0		0	0	77	0	77	0	77	0	77	14.8	232	4.3	1	35	36	37	38	39	40	1.9	44.6796	1.9	44.6796	1.6	55
0	52	65	159	25.71	1	0	1	120	80	93.3333			3	1	1	0	4	1	0	0			0		0	1	13	0	42	0	42	0	42	10.7	210	3.8	2	52	53	54	55	56	57	0.7	99.6157	0.7	99.6157	1.8	31.8
0	50	67	153	28.62	1	1	1	105	67	79.6667	2	1	2	1	1	0	4	0	0	0	0		0		0	0	36	0	36	0	36	0	36	13.4	220	4.4	2	50	51	52	53	54	55	0.8	85.9641	0.9	74.5545	0.89	74.6
1	37	59	158	23.63	0	1	1	135	93	107	2		3	1	1	0	1	0	0	0			0		0	0	80	0	80	0	80	0	80				1	37	38	39	40	41	42	1.1	85.3054	1.3	69.7048	1.4	63.7
0	30	48.7	159	19.26	0	0	1	118	89	98.6667	1		4	1	1	0	0	0	0	0	0		0		0	0	79	0	79	0	79	0	79				2	30	31	32	33	34	35	0.7	116.264	0.6	122.312	0.6	122.3
1	35	73	162	27.82	1	0	1	130	90	103.333	5	1	4	1	1	0	1	0	0	0	0		0		1	1	0	0	11	0	11	0	11	10.8	244	4.1	1	35	36	37	38	39	40	1.3	70.6911	1.1	86.5124	1.2	77.9
1	49	80	184	23.63	0	0	1	123	70	87.6667	4		6	1	1	0	1	0	0	1	2	1	1		0	0	52	0	52	0	52	0	52	11.6	161	4.1	1	49	50	51	52	53	54	1.8	43.2302	1.9	40.4947	1.9	40.5
1	28	73	175	23.84	0	0	1	110	67	81.3333	6		2	1	1	0	1	0	0	1	2	1	1		0	1	59	0	76	0	76	0	76	15.4	218	4	1	28	29	30	31	32	33	0.9	115.824	1.6	57.7692	1.3	74.3
1	55	66	168	23.38	0	0	1	122	69	86.6667	3		4	1	1	1	1	0	0	1	2	1	1		0	0	47	0	47	0	47	0	47	11.4	175	4	1	55	56	57	58	59	60	1.1	75.1732	1.2	67.667	1	84.4
0	35	45	160	17.58	0	0	0	120	77	91.3333	5		1	1	0	0	1	0	0	0			0		0	0	19	0	19	0	19	0	19	13	208	3.9	2	35	36	37	38	39	40	0.82	95.5165	0.78	98.4854	0.88	82.8
1	56	75	176	24.21	0	1	1	140	86	104	2		6	1	1	1	1	0	0	1	2		2		0	0	23	0	23	0	23	0	23	9.8	145	3.5	1	56	57	58	59	60	61	1.5	51.3053	1.6	47.4543	1.48	51.3
1	66	70	171	23.94	0	1	1	116	76	89.3333	2		6	1	1	1	1	1	0	1	2		1		0	0	26	0	26	0	26	0	26	12.9	209	3.6	1	66	67	68	69	70	71	2.4	27.094	1.8	38.364	1.96	33.8
0	59	53	149	23.87	0	0	0	133	81	98.3333			5	1	1	0	0	0	0	0			0		0	0	79	0	79	0	79	0	79	13.3	265	4	2	59	60	61	62	63	64	0.7	94.8359	0.6	99.7696	0.9	70
0	54	63	156	25.89	1	0	1	110	50	70	2		2	1	1	0	0	0	0	0			0		0	0	78	0	78	0	78	0	78	12	179	3.7	2	54	55	56	57	58	59	0.9	72.4888	0.9	72.4888	1	63.8
0	26	47	153	20.08	0	0	0				6		3	1	1	0	1	1	0	0			0		0	0	12	0	12	1	12	0	12				2	26	27	28	29	30	31	0.9	88.2453	1	77.691	1.2	62.3
0	64	53	152	22.94	0	0	1	119	70	86.3333	6		2	1	1	0	1	1	0	1	2		2		0	0	33	0	33	0	33	0	33	12.4	194	3.8	2	64	65	66	67	68	69	0.9	67.5714	0.9	67.5714	0.9	67.6
0	55	48	153	20.5	0	0	1	118	69	85.3333	5		2	1	1	0	1	0	0	0			0		0	0	71	0	71	0	71	0	71	15	195	3.7	2	55	56	57	58	59	60	0.7	97.5384	0.7	97.5384	0.8	83
1	50	71	168	25.16	1	0	1	120	100	106.667			3	1	1	0	1	0	0	1	2		1		0	0	44	0	44	0	44	0	44	13.1	188	4	1	50	51	52	53	54	55	1.3	63.6214	1.4	58.169	1.3	63.6
0	44	48	158	19.23	0	1	1	154	90	111.333	2		6	1	1	0	1	1	0	0			0		0	0	56	0	56	0	56	0	56	12.6	314	3.6	2	44	45	46	47	48	49	0.9	77.7639	1	68.4632	1	68.5
1	37	64	173	21.38	0	0	1	116	76	89.3333	5		3	1	1	0	1	0	0	0	0		0		0	0	73	0	73	0	73	0	73	13.5	198	3.9	1	37	38	39	40	41	42	1.2	76.7875	1.1	85.3054	1	95.7
1	44					0	1	114	70	84.6667						0	0	0	0	0			0		0	0	74	0	74	0	74	0	74	11.9	190	3.9	1	44	45	46	47	48	49	1.7	47.9791	1.7	47.9791	1.9	41.9
1	30	65	167	23.31	0	0	0				1		3	1	1	0	1	0	0	1	2		1		0	0	47	0	47	0	47	0	47	11.4	199	4	1	30	31	32	33	34	35	1.8	49.4028	1.7	52.9374	1.7	52.9
1	51	66	164	24.54	0	0	1				5		3	1	1	0	1	0	0	0			0		0	0	70	0	70	0	70	0	70	15.8	189	4.2	1	51	52	53	54	55	56	1	86.7581	1.1	77.3154	1.2	69.6
1	33	66	170	22.84	0	0	0				1					1	1	1	0	0			0		0	1	20	0	25	0	25	0	25	16.4	182	4.1	1	33	34	35	36	37	38	1.6	55.7754	1.4	65.5473	1.5	60.3
1	25	72	177	22.98	0	0	1	130	82	98	5		5	1	1	0	1	0	0	0			0		0	0	73	0	73	0	73	0	73	11.9	226	3.7	1	25	26	27	28	29	30	1.1	92.8081	1.2	83.5409	1.1	92.8
1	54		167			0	1	139	80	99.6667	3		0	0	0	1	1	0	0	0			0		0	0	23	0	23	0	23	0	23	10.7	169	4.3	1	54	55	56	57	58	59	1.4	56.5573	1.4	56.5573	1.3	61.9
1	34	62	169	21.71	0	0	1	131	82	98.3333	1		3	1	1	0	4	0	0	0			0		0	0	74	0	74	0	74	0	74	14.3	135	4.2	1	34	35	36	37	38	39	1.4	65.0885	1.4	65.0885	1.3	71.2
0	58	52	152	22.51	0	1	1	105	65	78.3333	2		2	1	1	0	1	0	0	0			0		0	0	73	0	73	0	73	0	73				2	58	59	60	61	62	63	0.7	95.5044	0.8	81.2664	0.8	81.3
1	62	69	167	24.74	0	1	1	130	70	90	2		5	1	1	0	4	0	0	0			0		0	1	11	0	70	0	70	1	55	9.5	126	3.9	1	62	63	64	65	66	67	1.4	53.4666	1.7	42.2804	1.1	71.6
0	26	52	155	21.64	0	0	1	111	73	85.6667	3	2	3	1	1	0	1	0	0	0			0		0	0	49	0	49	0	49	0	49	13.1	190	4.2	2	26	27	28	29	30	31	0.9	88.2453	1	77.691	1.3	56.6
0	50	74	155	30.8	1	1	1	127	81	96.3333	2		4	1	1	0	0	0	0	0			0		0	0	74	0	74	0	74	0	74	12.6	231	3.7	2	50	51	52	53	54	55	0.9	74.5545	0.9	74.5545	0.9	74.6
1	43	61	160	23.83	0	1	1	120	70	86.6667	2		3	1	1	0	1	0	0	0			0		0	0	21	0	21	0	21	0	21	12.9	202	4.7	1	43	44	45	46	47	48	1.1	81.7847	1.2	73.6183	1.2	73.6
1	51	65	162	24.77	0	0	1	124	83	96.6667			3	1	1	0	1	0	0	0			0		1	1	2	0	78	0	78	0	78	8.9	172	2.3	1	51	52	53	54	55	56	1.3	63.176	2.3	31.6943	2.1	35.4
0	44	49	159	19.38	0	0	0	98	64	75.3333			3	1	1	0	1	1	0	0			0		0	0	11	0	11	1	11	0	11	13.8	167	3.7	2	44	45	46	47	48	49	0.6	110.856	0.7	105.374	0.9	77.8
0	43	70	152	30.3	1	0	1	131	79	96.3333	1		4	1	1	0	1	0	0	1	2		2		1	1	0	0	74	0	74	0	74				2	43	44	45	46	47	48	2.5	22.7719	1.1	61.4419	1.2	55.3
1	37	69	175	22.53	0	0	1				2		4	1	1	0	1	0	0	1	2		0		0	0	58	0	58	0	58	0	58	13.1	187	4	1	37	38	39	40	41	42	1.2	76.7875	1.5	58.6308	1.4	63.7
0	55	55	160	21.48	0	0	1	126	71	89.3333	5		2	1	1	0	1	0	0	0			0		0	0	74	0	74	0	74	0	74	10.6	216	3.6	2	55	56	57	58	59	60	0.8	82.9972	1.1	56.4749	1.3	46.1
1	38					0	1	128	80	96						0	1	0	0	0	0		0		0	0	78	0	78	0	78	0	78	13.1	189	3.7	1	38	39	40	41	42	43	1.1	84.7083	1.1	84.7083	1.2	76.2
1	63	72	170	24.91		0	1				5		5	1	1	0	1	0	0	0			0		0	1	14	0	23	1	23	0	23	12	208	4.1	1	63	64	65	66	67	68	1.7	41.9844	1.4	53.0924	1.5	48.8
1	53	83	168	29.41	1	1	1	176	84	114.667	2		3	1	1	1	1	0	0	1	2	1	1		0	1	7	0	32	0	32	0	32	10.7	167	3	1	53	54	55	56	57	58	1.5	52.3979	1.4	56.956	2.2	33
0	49					0	1									0	1	0	0	0			0		0	0	75	0	75	0	75	0	75	13	193	4.2	2	49	50	51	52	53	54	0.6	107.03	0.7	101.737	0.8	86.6
1	29	61	172	20.62	0	0	1	141	90	107	5		2	1	1	0	1	1	0	0			0		0	0	47	0	47	0	47	0	47	11.2	179	3.9	1	29	30	31	32	33	34	1.7	53.3106	1.3	73.7342	1.9	46.6
0	24	62	160	24.22	0	0	1	134	91	105.333	6		3	1	1	0	1	1	0	1	2		2		1	1	0	0	77	0	77	0	77	9.1	182	3.3	2	24	25	26	27	28	29	1.4	52.457	1.8	38.7122	2.2	30.4
0	36	63	172	21.3	0	0	1				5		5	1	1	0	1	0	0	1	2		2		0	1	47	0	75	0	75	0	75	15.6	199	3.8	2	36	37	38	39	40	41	1	72.4208	1.2	58.0943	1.1	64.5
1	50					1	1	104	70	81.3333						0	1	0	0	0			0		0	0	73	0	73	0	73	0	73	13.2	162	3.5	1	50	51	52	53	54	55	1	87.3697	1.4	58.169	1	87.4
0	44	67	167	24.02	0	0	1	122	84	96.6667		2				0	1	0	0	0			0		0	0	86	0	86	0	86	0	86	13	176	3.7	2	44	45	46	47	48	49	0.8	89.6647	0.8	89.6647	0.8	89.7
0	28	56	167	20.08	0	0	0	116	66	82.6667	6		3	1	1	0	1	1	0	1	2		1		0	0	33	0	33	0	33	0	33	9.9	172	3.8	2	28	29	30	31	32	33	1.1	68.2693	1.4	51.0036	1.6	43.4
1	40	80	175	26.12	1	0	1	127	86	99.6667	1		0	0	0	0	0	0	0	0			0		0	0	62	0	62	0	62	0	62	14.5	165	4.1	1	40	41	42	43	44	45	1.4	62.4021	1.5	57.4082	1.3	68.3
0	36	49	156	20.13	0	0	1	114	72	86	5		4	1	1	1	1	0	0	1	2		2		0	1	57	0	62	0	62	0	62	11.7	171	3.7	2	36	37	38	39	40	41	0.9	82.2591	0.9	82.2591	0.9	82.3
1	57	65	158	26.04	1	1	1	144	67	92.6667	2					#NULL!	1	1	0	0			0		0	0	6	1	2	1	6	0	6	10.9	167	3.7	1	57	58	59	60	61	62	1.4	55.3779	1.1	74.1245	1.8	40.9
1	49	61	169	21.36	0	0	1				3	1	4	1	1	0	1	1	0	1	2		1		0	0	58	0	58	0	58	0	58	12.3	188	3.9	1	49	50	51	52	53	54	1	87.9856	1.1	78.4093	1.2	70.6
1	44	72	170	24.91		0	1	112	72	85.3333	6		4	1	1	1	1	0	0	0			0		0	0	62	0	62	0	62	0	62	12.4	164	3.6	1	44	45	46	47	48	49	1.1	81.2122	1	91.1308	1.1	81.2
0	44	63	161	24.3	0	0	1				5		3	1	1	0	1	0	0	0			0		0	0	70	0	70	0	70	0	70	12.4	253	3.7	2	44	45	46	47	48	49	0.7	105.374	0.6	110.856	0.8	89.7
1	45	73	174	24.11	0	0	1				5		5	1	1	0	0	0	0	0			0		0	0	75	0	75	0	75	0	75	13.1	182	3.8	1	45	46	47	48	49	50	0.9	102.786	1.1	80.6438	1.2	72.6
1	45	83	170	28.72	1	0	1	123	66	85	6		3	1	1	0	1	0	0	0			0		0	0	60	0	60	0	60	0	60	12.5	163	3.9	1	45	46	47	48	49	50	1.4	60.2484	1.5	55.4268	1.4	60.2
1	55	59	163	22.21	0	1	1				2		0	0	0	0	0	1	0	1	2		2		0	0	52	0	52	0	52	0	52	12.7	134	3.6	1	55	56	57	58	59	60	1.1	75.1732	1.3	61.4256	1.2	67.7
1	40	59	162	22.48	0	0	1	119	70	86.3333	1		4	1	1	0	1	1	0	0			0		0	0	22	0	22	0	22	0	22	14.3	159	4.5	1	40	41	42	43	44	45	0.7	118.045	0.8	111.741	0.82	111.7
1	54	57	159	22.55	0	0	1	100	60	73.3333	1		3	1	1	0	1	1	0	0			0		0	0	37	0	37	0	37	0	37	14	197	4.2	1	54	55	56	57	58	59	0.9	96.4892	1.1	75.7032	1.2	68.1
1	26	70	170	24.22	0	0	1				5		0	0	0	0	0	0	0	0			0		0	0	76	0	76	0	76	0	76	11.2	179	3.9	1	26	27	28	29	30	31	1	103.414	1	103.414	1.1	92.2
1	47	89	175	29.06	1	0	1	135	79	97.6667	5		0	0	0	0	0	0	0	0			0		0	0	75	0	75	0	75	0	75	12.4	246	3.8	1	47	48	49	50	51	52	1.1	79.5187	1.2	71.5785	1.3	65
0	44	70	157	28.4	1	0	1	110	69	82.6667	3		3	1	1	0	1	0	0	0			0		0	1	41	0	54	0	54	1	49	12.7	194	3.7	2	44	45	46	47	48	49	0.8	89.6647	0.8	89.6647	1	68.5
1	38	58	168	20.55	0	1	1	139	98	111.667	5		3	1	1	0	4	0	0	0			0		0	0	74	0	74	0	74	0	74	13.2	191	3.8	1	38	39	40	41	42	43	1.1	84.7083	1.6	53.8504	1.1	84.7
1	44	58	168	20.55	0	1	1	134	85	101.333	2		4	1	1	0	0	0	0	0			0		0	0	11	0	11	1	11	0	11	15.6	121	3.6	1	44	45	46	47	48	49	1.4	60.6731	1.8	44.7755	2.2	35.1
1	31	56	163	21.08	0	0	1	120	74	89.3333	1		3	1	1	0	1	0	0	1	2		0		0	0	65	0	65	0	65	0	65	14.6	197	3.9	1	31	32	33	34	35	36	0.9	113.409	1.2	80.0931	1.3	72.7
0	48	53	159	20.96	0	0	1	119	66	83.6667	6	1	0	0	0	1	1	0	0	0			0		0	0	39	0	39	0	39	0	39	8.9	153	4.5	2	48	49	50	51	52	53	1.5	40.7718	1.6	37.7115	1.7	35
1	34	68	176	21.95	0	0	1	125	67	86.3333			0	0	0	0	0	0	0	0			0		0	0	45	0	45	0	45	0	45	11.6	234	3.9	1	34	35	36	37	38	39	1.2	78.4229	1.6	55.3849	1.6	55.4
0	57	65	157	26.37	1	0	0	130	80	96.6667	6		4	1	1	0	1	0	0	0	0		0		0	0	69	0	69	0	69	0	69	11.8	123	3.7	2	57	58	59	60	61	62	0.8	81.8393	0.8	81.8393	0.9	71
0	48	51	152	22.07	0	0	1	95	52	66.3333	1		3	1	1	0	1	0	0	0			0		0	0	20	0	20	0	20	0	20	11.7	196	4.3	2	48	49	50	51	52	53	1	66.5663	1.07	61.338	0.98	66.6
1	23	62	170	21.45	0	0	1	140	96	110.667	1	1	3	1	1	1	1	1	0	1	2	1	1		0	0	36	0	36	0	36	0	36	12.3	193	4.1	1	23	24	25	26	27	28	3	27.9828	1.4	70.3173	1.17	84.7
0	25		161			0	1	120	80	93.3333	6		2	1	1	0	1	0	0	0			0		0	0	56	0	56	0	56	0	56	11.3	126	4	2	25	26	27	28	29	30	1	78.2387	1.2	62.7612	1.1	69.7
0	41	56	157	22.72	0	0	1	95	60	71.6667	5		3	1	1	0	4	0	0	0			0		0	0	71	0	71	0	71	0	71	10.6	150	4.1	2	41	42	43	44	45	46	1	69.9213	0.9	79.4201	0.8	91.6
0	55	59	157	23.94	0	0	1	103	69	80.3333	1		3	1	1	0	1	0	0	0			0		0	0	63	0	63	0	63	0	63	16.6	246	4.1	2	55	56	57	58	59	60	0.7	97.5384	0.7	97.5384	0.9	72
1	29	79	178	24.93		0	1	129	71	90.3333	3		3	1	1	0	1	0	0	0			0		0	1	47	0	51	0	51	1	50	12.5	168	4.3	1	29	30	31	32	33	34	2	43.8007	1.7	53.3106	1.8	49.8
1	45	61	166	22.14	0	0	1	140	70	93.3333	5		3	1	1	0	1	0	0	0			0		0	0	73	0	73	0	73	0	73	13	226	3.6	1	45	46	47	48	49	50	1	90.4929	1.1	80.6438	1	90.5
0	33	58	154	24.46	0	0	1	140	100	113.333	1		3	1	1	0	1	0	0	1	2		0		0	0	59	0	59	0	59	0	59	11.1	210	4	2	33	34	35	36	37	38	1.7	38.9406	1.7	38.9406	1.9	34
1	32	84	175	27.43	1	0	1	133	78	96.3333	6		6	1	1	0	1	0	0	0			0		0	0	54	0	54	0	54	0	54	13.5	218	4.4	1	32	33	34	35	36	37	1.4	66.0094	1.4	66.0094	1.4	66
1	38	66	175	21.55	0	0	1				3		5	1	1	0	1	0	0	0			0		0	1	55	0	57	0	57	1	55	12	175	3.6	1	38	39	40	41	42	43	1.6	53.8504	1.3	69.2169	1.4	63.3
1	61	56	158	22.43	0	0	0	131	77	95	1		4	1	1	0	1	1	0	0	0		0		0	0	55	0	55	0	55	0	55	11.6	288	3.6	1	61	62	63	64	65	66	1.1	72.0707	1.2	64.8742	1.1	72.1
1	51	66	166	23.95	0	0	1	130	73	92	5	3	3	1	1	0	0	0	0	0			0		0	0	72	0	72	0	72	0	72	12	149	3.9	1	51	52	53	54	55	56	1.2	69.5953	1.3	63.176	1.1	77.3
0	39	80	161	30.86	1	0	1	117	80	92.3333	5		2	1	1	0	0	0	0	0			0		0	0	72	0	72	0	72	0	72	11	156	3.8	2	39	40	41	42	43	44	1.1	63.1928	1.4	47.2109	1.3	51.6
0	22	53	159	20.96	0	1	1	120	70	86.6667	1		0	0	0	0	4	0	0	0			0		0	0	73	0	73	0	73	0	73	12.7	242	4.1	2	22	23	24	25	26	27	0.8	104.65	1	79.905	1.1	71.2
0	30	40	152	17.31	0	0	0	110	80	90	5		5	1	1	0	1	0	0	0			0		0	0	72	0	72	0	72	0	72	10.4	165	3.9	2	30	31	32	33	34	35	0.8	98.9309	0.8	98.9309	1	75.5
1	45	74	165	27.18	1	0	1				5		0	0	0	0	0	0	0	1	2		2		0	0	74	0	74	0	74	0	74	13.1	144	3.9	1	45	46	47	48	49	50	0.7	113.971	0.8	107.884	0.9	102.8
1	50	67	173	22.39	0	0	1	105	57	73	6		4	1	1	0	1	0	0	1	2	1	1		0	0	73	0	73	0	73	0	73	9.3	209	3.4	1	50	51	52	53	54	55	1.3	63.6214	1.7	45.999	2	37.8
1	33	72	164	26.77	1	0	1				1		0	0	0	0	4	0	0	1	2	1	1		0	0	71	0	71	0	71	0	71	13.2	174	3.7	1	33	34	35	36	37	38	1	98.4518	1.2	78.9757	1.1	87.7
1	41	64	175	20.9	0	0	1	123	78	93	3		6	1	1	0	1	0	0	0			0		0	0	39	0	39	0	39	0	39	13.1	204	4.5	1	41	42	43	44	45	46	1	93.0717	1.6	52.7274	1.7	49
0	63	59	154	24.88	0	0	1	120	80	93.3333	5					0	1	0	0	1	2		2		0	1	10	0	68	0	68	1	10				2	63	64	65	66	67	68	0.8	78.4616	1.1	53.3887
1	48	59	162	22.48	0	0	1	120	65	83.3333	5		0	0	0	0	1	0	0	1	2		2		0	0	71	0	71	0	71	0	71	11.7	242	4	1	48	49	50	51	52	53	1.4	58.992	1.5	54.271	1.6	50.2
1	52	66	175	21.55	0	1	1	145	90	108.333	2		3	1	1	0	1	0	0	0			0		0	0	66	1	51	0	66	0	66	9.6	146	3.2	1	52	53	54	55	56	57	0.8	102.708	0.8	102.708	0.9	97.9
1	56	69	172	23.32	0	0	1	129	82	97.6667	5		5	1	1	0	4	0	0	0			0		0	0	72	0	72	0	72	0	72	11.1	172	4.4	1	56	57	58	59	60	61	2.3	30.6004	2.5	27.666	1.5	51.3
0	47	55	152	23.81	0	0	1	98	62	74	3		3	1	1	0	1	0	0	0	0		0		0	1	5	0	25	0	25	0	25				2	47	48	49	50	51	52	0.7	103.177	0.8	87.7949	1.2	53.8
1	42	54	161	20.83	0	1	1	121	66	84.3333	5		6	1	1	0	1	0	0	0	0		0		0	0	68	0	68	0	68	0	68	13.9	149	3.9	1	42	43	44	45	46	47	1	92.4202	1.1	82.3613	1	92.4
1	53	60	156	24.65	0	0	1	122	63	82.6667	2		4	1	1	0	0	0	0	0			0		0	0	73	0	73	0	73	0	73	12	133	4.4	1	53	54	55	56	57	58	1.9	39.3727	1.6	48.4649	1.5	52.4
1	32	65	165	23.88	0	0	1	102	68	79.3333	5		1	1	0	0	1	0	0	0			0		0	0	71	0	71	0	71	0	71				1	32	33	34	35	36	37	1.1	88.3549	1.1	88.3549	1.1	88.4
0	28	39	155	16.23	0	0	1				1		2	1	1	0	1	0	0	1	2		1		0	0	50	0	50	0	50	0	50	9.8	204	3.9	2	28	29	30	31	32	33	1.1	68.2693	1.1	68.2693	1.1	68.3
0	34	46	157	18.66	0	0	1	110	62	78	1		1	1	0	0	1	0	0	0			0		0	0	48	0	48	0	48	0	48	13.2	173	3.7	2	34	35	36	37	38	39	0.6	118.923	0.7	113.042	0.9	83.4
1	27	64	176	20.66	0	0	1	140	90	106.667	1		0	0	0	0	0	0	0	0			0		0	0	71	0	71	0	71	0	71	13.8	203	4.2	1	27	28	29	30	31	32	1.5	62.8975	1.5	62.8975	1.4	68.4
0	27	55	162	20.96	0	0	1	145	104	117.667	1		2	1	1	0	1	0	0	0			0		0	0	72	0	72	0	72	0	72	12.3	283	4	2	27	28	29	30	31	32	0.8	101.038	0.8	101.038	1.2	61.9
1	33	47.5	155	19.77	0	1	1	120	70	86.6667	6		3	1	1	0	1	0	0	0			0		0	1	5	0	72	0	72	0	72	10.9	231	3.7	1	33	34	35	36	37	38	1.2	78.9757	1.2	78.9757	1.5	60.3
1	34	70	180	21.6	0	1	0	145	78	100.333	1		4	1	1	1	1	1	1	1	2	1	1		0	0	32	0	32	0	32	0	32	13.7	202	3.8	1	34	35	36	37	38	39	2	42.289	1.5	59.8795	1.5	59.9
0	52	55	148	25.11	1	0	1	120	81	94	5		4	1	1	0	1	0	0	0	0		0		0	0	71	0	71	0	71	0	71	13.7	167	3.9	2	52	53	54	55	56	57	0.9	73.5144	1.1	57.6777	0.8	84.8
1	27	54	176	17.43	0	0	1				5		3	1	1	0	4	0	0	0			0		0	0	64	0	64	0	64	0	64	13.7	169	4.5	1	27	28	29	30	31	32	1.2	82.3755	1.1	91.5133	1.3	74.8
1	40	62	169	21.71	0	0	1	129	86	100.333	5		4	1	1	0	4	0	0	1	2		1		1	1	0	0	69	0	69	0	69	10.4	176	3.6	1	40	41	42	43	44	45	1.1	83.5265	1.1	83.5265	1.4	62.4
0	54	35	138	18.38	0	0	1	114	79	90.6667	1		3	1	1	0	1	0	0	0			0		0	1	12	0	22	1	22	1	16	11.1	282	4	2	54	55	56	57	58	59	0.7	98.226	1.2	51.1941	1	63.8
0	45	51	161	19.68	0	0	1	130	91	104	1		3	1	1	0	1	0	0	0			0		0	0	19	0	19	0	19	0	19	14.9	261	4.7	2	45	46	47	48	49	50	0.63	110.08	0.83	85.1611	0.8	89
0	46	53	152	22.94	0	1	1	145	91	109	2		5	1	1	0	1	0	0	0	0		0		0	0		0		0		0		9.4	170	3.2	2	46	47	48	49	50	51	1	67.5081	1	67.5081	1	67.5
1	45	59	168	20.9	0	0	1	122	74	90	5		4	1	1	0	1	0	0	0			0		0	1	5	0	72	0	72	0	72	15.1	207	3.9	1	45	46	47	48	49	50	1.2	72.5913	1.3	65.8957	1.1	80.6
0	54	57	154	24.03	0	0	1	121	85	97	6		6	1	1	0	4	0	0	0			0		0	0	29	0	29	0	29	0	29	13.5	228	4.1	2	54	55	56	57	58	59	0.7	98.226	0.8	83.5822	1	63.8
1	49	79	174	26.09	1	1	1	146	64	91.3333	2		3	1	1	0	4	0	0	1	2		0		0	0	60	0	60	0	60	0	60	11.1	144	3.2	1	49	50	51	52	53	54	1.7	46.3232	0.8	104.895	1.3	64.1
0	47	56	156	23.01	0	0	1	125	91	102.333	3		4	1	1	1	1	0	0	0			0		0	0	32	0	32	0	32	0	32	10.7	199	3.4	2	47	48	49	50	51	52	1.2	53.7743	1.5	41.0592	1.4	44.6
1	28	76	177	24.26	0	0	1	124	70	88	5	2	3	1	1	0	1	0	0	0			0		0	0	9	0	9	1	9	0	9	9.5	113	3.3	1	28	29	30	31	32	33	1.6	57.7692	1.9	46.9315
1	49	59	162	22.48	0	0	1	163	79	107	5		5	1	1	0	4	0	0	1	2		2		0	0	70	0	70	0	70	0	70	11.3	173	3.8	1	49	50	51	52	53	54	1.5	53.8911	1.3	64.0699	1.3	64.1
0	25	44	157	17.85	0	0	1	121	79	93	1		5	1	1	0	4	0	0	1	2		2		0	0	71	0	71	0	71	0	71	7.3	159	3.2	2	25	26	27	28	29	30	0.8	102.467	0.8	102.467	1.1	69.7
1	41	67	173	22.39	0	0	0	137	89	105			5	1	1	0	1	0	0	1	2		2		0	0	43	0	43	0	43	0	43	13.8	185	4.3	1	41	42	43	44	45	46	1.4	61.9653	1.4	61.9653	1.4	62
0	51	54.5	146	25.57	1	1	1	114	80	91.3333	5		6	1	1	0	1	0	0	0			0		0	0	68	0	68	0	68	0	68	12.5	209	3.9	2	51	52	53	54	55	56	0.9	74.0326	0.9	74.0326	0.8	85.4
1	33	54	171	18.47	0	0	1				1		2	1	1	0	1	0	0	0			0		0	0	69	0	69	0	69	0	69	10.5	176	3.8	1	33	34	35	36	37	38	1	98.4518	1.5	60.3016	1.3	71.7
1	34	75	179	23.41	0	0	1	118	69	85.3333	3		0	0	0	1	1	1	0	0			0		0	0	36	0	36	0	36	0	36	12.4	254	4.7	1	34	35	36	37	38	39	1.4	65.0885	1.4	65.0885	1.3	71.2
0	52	52	150	23.11	0	0	0	110	81	90.6667			3	1	1	0	1	1	0	0			0		0	0	40	0	40	0	40	0	40	12.9	214	3.7	2	52	53	54	55	56	57	0.8	84.7648	0.9	73.5144	1	64.7
1	53	65	163	24.46	0	0	1	110	70	83.3333	5		4	1	1	0	1	0	0	1	2		2		0	0	66	0	66	0	66	0	66	11.9	223	3.4	1	53	54	55	56	57	58	1	85.5477	1.1	76.2368	1.5	52.4
0	46	52	162	19.81	0	0	1	120	77	91.3333	6		3	1	1	0	1	0	0	0			0		0	0	48	0	48	0	48	0	48	11.2	196	4.2	2	46	47	48	49	50	51	0.6	109.309	0.7	103.904	0.9	76.7
1	66	73	172	24.68	0	1	1	146	78	100.667	2		3	1	1	1	1	0	0	1	2		0		0	0	50	0	50	0	50	0	50	11	159	3.9	1	66	67	68	69	70	71	1.3	56.8579	1.5	47.8249	1.4	52
1	52	69	171	23.6	0	0	0	122	80	94	2		2	1	1	0	1	0	0	0			0		0	0	69	0	69	0	69	0	69	11.9	214	4.1	1	52	53	54	55	56	57	1.1	76.7742	1.1	76.7742	1.1	76.8
0	29	46	167	16.49	0	0	1	106	68	80.6667	6		3	1	1	0	1	0	0	0			0		0	0	11	0	11	1	11	0	11	10.4	170	3.9	2	29	30	31	32	33	34	1	76.0709	1	76.0709	1	76.1
0	33	50	161	19.29	0	0	1	110	78	88.6667	1		1	1	0	0	1	0	0	0			0		0	0	69	0	69	0	69	0	69	10	171	3.6	2	33	34	35	36	37	38	0.8	96.8679	0.8	96.8679	1	74
0	47	60	152	25.97	1	0	1				3		2	1	1	0	1	0	0	0			0		0	0	53	0	53	0	53	0	53				2	47	48	49	50	51	52	1.2	53.7743	0.9	76.1423	0.8	87.8
0	57	53	157	21.5	0	1	0	101	63	75.6667	2		4	1	1	0	0	1	0	0			0		0	0	67	0	67	0	67	0	67				2	57	58	59	60	61	62	1.7	32.8992	2.2	24.0884
1	56	69	164	25.65	1	1	1	152	84	106.667	3		2	1	1	0	4	0	0	0			0		0	0	63	0	63	0	63	0	63	13.5	132	4.4	1	56	57	58	59	60	61	1.1	74.647	1	83.7638	0.9	95.1
0	44	44	157	17.85	0	0	1	115	77	89.6667			5	1	1	0	1	0	0	0			0		0	0	46	0	46	0	46	0	46	12.6	216	3.8	2	44	45	46	47	48	49	0.9	77.7639	1.2	54.9196	1	68.5
0	56	44	155	18.31	0	0	1	123	78	93	5		3	1	1	0	1	0	0	0			0		0	0	69	0	69	0	69	0	69	10.1	178	3.6	2	56	57	58	59	60	61	0.7	96.8556	0.8	82.4162	1	62.9
1	47	72	182	21.74	0	0	1	103	79	87	1		6	1	1	0	1	1	0	0			0		0	0	40	0	40	0	40	0	40	13.6	208	4.3	1	47	48	49	50	51	52	1.2	71.5785	1.1	79.5187	1.2	71.6
1	32	75	170	25.95	1	0	0	109	61	77	2		4	1	1	0	1	0	0	0			0		0	0	13	0	13	0	13	0	13	13.7	171	4.1	1	32	33	34	35	36	37	1.1	88.3549	1.4	66.0094	1.4	66
0	32	45	155	18.73	0	0	1	113	68	83	6		3	1	1	0	1	0	0	1	2		2		0	1	64	0	20	0	20	0	20	9.9	210	3.8	2	32	33	34	35	36	37	1.1	66.3778	1.1	66.3778	1.2	59.7
1	40	62	175	20.24	0	0	1	119	73	88.3333			3	1	1	0	1	1	0	0			0		1	1	1	0	42	0	42	0	42	9.3	154	3.5	1	40	41	42	43	44	45	1.4	62.4021	1.5	57.4082	1.5	57.4
1	46	76	176	24.54	0	1	1	124	80	94.6667	2	2	4	1	1	0	1	0	0	0			0		0	0	76	0	76	0	76	0	76	14.1	178	3.9	1	46	47	48	49	50	51	1.2	72.0831	1.2	72.0831	1.1	80.1
1	51	57	161	21.99	0	0	0				5		5	1	1	0	4	0	0	0			0		0	0	69	0	69	0	69	0	69	13.1	123	3.7	1	51	52	53	54	55	56	1.3	63.176	1.1	77.3154	1.2	69.6
0	51	54	161	20.83	0	0	1	116	73	87.3333	5		2	1	1	0	1	1	0	0			0		0	0	57	0	57	0	57	0	57	10.6	245	3.6	2	51	52	53	54	55	56	0.7	100.318	0.9	74.0326	0.8	85.4
1	36	43	154	18.13	0	0	1				5		1	1	0	0	1	0	0	1	2	1	1		0	0	67	0	67	0	67	0	67	15.1	175	4.2	1	36	37	38	39	40	41	1.1	85.9068	1.6	54.6123	1.5	59
0	44	50	156	20.55	0	0	1				3		3	1	1	0	1	1	0	0			0		0	1	45	0	58	0	58	0	58	11.6	228	3.8	2	44	45	46	47	48	49	1.1	61.0118	1	68.4632	1.4	45.6
1	42	54	163	20.32	0	0	1	128	95	106	3		6	1	1	0	1	0	0	0			0		0	1	26	0	60	0	60	0	60	13.7	211	3.4	1	42	43	44	45	46	47	1.1	82.3613	1.2	74.1373	1.3	67.3
1	51	73	173	24.39	0	0	1	114	76	88.6667	1		0	0	0	1	1	0	0	0			0		0	0		0		0		0		14.5	227	4	1	51	52	53	54	55	56	1.12	77.3154	1.22	68.2183	1.23	69.6
1	47	52	154	21.93	0	1	1	135	82	99.6667	2		4	1	1	0	1	0	0	0	0		0		0	0	36	0	36	0	36	0	36	12.4	177	4.3	1	47	48	49	50	51	52	1.1	79.5187	1.1	79.5187	1	89.2
0	35		166			1	1	119	71	87			4	1	1	1	1	0	0	1	2	1	1		0	0	29	0	29	0	29	0	29	11.4	145	4	2	35	36	37	38	39	40	0.9	82.839	0.9	82.839	1.1	65
1	25	74	168	26.22	1	0	1	138	99	112	1		3	1	1	0	1	0	0	1	2		0		0	1	34	0	64	0	64	0	64	13.1	139	3.8	1	25	26	27	28	29	30	1.5	63.7874	1.5	63.7874	1.5	63.8
0	19	43	151	18.86	0	0	0	131	81	97.6667	6		6	1	1	1	1	0	0	1	2	1	1		0	1	14	0	34	0	34	0	34				2	19	20	21	22	23	24	1	81.6068	1.3	59.4249	1.5	50
1	45	74	167	26.53	1	0	1	102	75	84	3		4	1	1	0	1	0	0	0	0		0		0	0	55	0	55	0	55	0	55	11.9	207	4.1	1	45	46	47	48	49	50	1.5	55.4268	1.4	60.2484	1.5	55.4
1	46	76	180	23.46	0	0	1				1		4	1	1	0	1	0	0	1	2		0		0	0	66	0	66	0	66	0	66	12.4	221	3.8	1	46	47	48	49	50	51	1.5	55.0389	1.7	47.3098	2.4	31.2
0	40	60	165	22.04	0	0	1	110	69	82.6667	5		3	1	1	0	1	0	0	0			0		0	1	34	0	62	0	62	0	62	13.9	205	4	2	40	41	42	43	44	45	0.9	79.98	0.9	79.98	0.9	80
1	56	84	174	27.74	1	1	1	102	75	84	2		3	1	1	0	1	0	0	0			0		1	1	2	0	39	0	39	0	39	10.2	226	3	1	56	57	58	59	60	61	1.1	74.647	1.8	41.1559	1.2	67.2
1	73	68	172	22.99	0	0	1	151	69	96.3333	2		4	1	1	0	1	1	0	1	2		0		0	1	11	0	18	0	18	0	18	11.9	170	3.7	1	73	74	75	76	77	78	0.9	84.4334	1.25	56.7583	1.37	49.5
1	34	61	172	20.62	0	1	1	150	100	116.667			0	0	0	#NULL!	4	0	0	1	2		2		0	0	45	0	45	0	45	0	45	10.1	117	3.9	1	34	35	36	37	38	39	0.8	116.551	1.1	87.1222	1.2	78.4
0	35	58	161	22.38	0	1	1	131	78	95.6667	1		2	1	1	0	1	1	0	0			0		0	0	49	0	49	0	49	0	49	14.6	230	3.8	2	35	36	37	38	39	40	0.9	82.839	1	72.9313	0.9	82.8
0	41	51	151	22.37	0	0	1	118	77	90.6667	5		4	1	1	0	1	0	0	1	2		2		0	0	66	0	66	0	66	0	66	10.9	166	3.7	2	41	42	43	44	45	46	0.8	91.5743	0.8	91.5743	1.2	56.1
0	42	55	168	19.49	0	0	1	115	75	88.3333	5		2	1	1	0	1	0	0	0			0		0	0	6	0	6	0	6	0	6	13.3	180	4	2	42	43	44	45	46	47	1.1	61.875	1.2	55.6966	1.2	55.7
1	50	62	166.7	22.31	0	0	0				2		4	1	1	0	1	0	0	0			0		0	0	63	0	63	0	63	0	63	10.4	152	3.1	1	50	51	52	53	54	55	1.4	58.169	1.5	53.5139	1.7	46
1	47	54	171	18.47	0	1	1				5		4	1	1	0	1	0	0	0			0		0	0	36	0	36	0	36	0	36	11.5	182	3.8	1	47	48	49	50	51	52	1.1	79.5187	1.2	71.5785	1.3	65
0	43	83	159	32.83	1	0	1				5		0	0	0	0	4	0	0	0			0		0	0	63	0	63	0	63	0	63	12.5	236	3.8	2	43	44	45	46	47	48	0.6	111.637	0.7	106.117
1	28	86	178	27.14	1	0	1	124	78	93.3333	1		2	1	1	0	1	0	0	1	2	1	1		0	0	34	0	34	0	34	0	34	14.3	168	4.6	1	28	29	30	31	32	33	1.8	50.1017	2	44.1095	1.9	46.9
1	37	75	180	23.15	0	0	1	126	72	90			2	1	1	0	1	0	0	0	0		0		0	0	45	0	45	0	45	0	45	13.3	167	4.4	1	37	38	39	40	41	42	1.4	63.7311	1.4	63.7311	1.4	63.7
0	27	42	166	15.24	0	0	1	120	79	92.6667	1		0	0	0	0	0	0	0	0			0		0	0	63	0	63	0	63	0	63	12.7	161	4	2	27	28	29	30	31	32	0.8	101.038	1	77.1472	0.9	87.6
1	48	60	170	20.76	0	0	1	109	80	89.6667	3		2	1	1	0	1	0	0	0			0		0	0	32	0	32	0	32	0	32	11.8	222	3.4	1	48	49	50	51	52	53	1.2	71.0775	1.2	71.0775	1.4	59
1	45	68	169	23.81	0	0	1	141	93	109			6	1	1	0	1	0	0	0			0		1	1	3	0	41	0	41	0	41	12.4	133	4	1	45	46	47	48	49	50	1.4	60.2484	1.8	44.4621	2	39.1
0	52	43	156	17.67	0	0	1	107	62	77	6		5	1	1	1	1	0	0	1	2	1	1		0	0	20	0	20	0	20	0	20	11	183	4.3	2	52	53	54	55	56	57	1.3	47.1296	1.65	35.3275	1.62	36.7
1	50	70	176	22.6	0	0	0	128	74	92	6		3	1	1	0	1	0	0	0			0		1	1	3	0	60	0	60	0	60	11.9	170	3.9	1	50	51	52	53	54	55	1.3	63.6214	1.7	45.999	1.7	46
0	27	51	159	20.17	0	0	1	114	75	88	1		3	1	1	0	1	0	0	0			0		0	0	63	0	63	0	63	0	63	13.6	196	3.9	2	27	28	29	30	31	32	0.9	87.6276	0.9	87.6276	1	77.1
1	58	67	171	22.91	0	0	1	130	80	96.6667			3	1	1	0	1	1	0	1	2		2		0	0	44	0	44	0	44	0	44	14.4	188	3.3	1	58	59	60	61	62	63	0.9	93.8157	1.1	73.6056	0.9	93.8
0	36	65	158	26.04	1	0	1				1		4	1	1	0	4	0	0	0			0		0	0		0		0		0		10.4	102	3.9	2	36	37	38	39	40	41	0.7	111.465	0.9	82.2591	0.8	94.8
1	51	66	169	23.11	0	0	1	107	74	85	3		2	1	1	0	1	0	0	0			0		0	0	30	0	30	0	30	0	30	13.5	211	4.2	1	51	52	53	54	55	56	1.4	57.7619	1.2	69.5953	1.3	63.2
0	26	56	164	20.82	0	0	1	124	84	97.3333	6		3	1	1	0	1	0	0	0			0		0	0	56	0	56	0	56	0	56	11.4	228	4	2	26	27	28	29	30	31	0.8	101.75	0.9	88.2453	1.2	62.3
1	42	72	174	23.78	0	0	1	150	110	123.333	5		5	1	1	0	1	0	0	1	2		2		0	1	14	0	66	0	66	0	66	13	213	4	1	42	43	44	45	46	47	1.2	74.1373	1.6	52.3583	1.8	45.4
0	53	60	151	26.31	1	1	1	130	73	92	2		3	1	1	0	4	0	0	1	2	1	1		0	0	66	0	66	0	66	0	66	11.1	163	4	2	53	54	55	56	57	58	0.9	72.9998	1.3	46.7997	1.1	57.3
1	53	68	176	21.95	0	1	1	151	91	111	2		5	1	1	0	1	0	0	0			0		0	0	55	0	55	0	55	0	55	13.2	183	3.9	1	53	54	55	56	57	58	1.2	68.6244	1.2	68.6244	1.1	76.2
1	54	72	172	24.34	0	0	1	169	94	119	4		3	1	1	1	1	1	0	1	2		1		0	0	49	0	49	0	49	0	49	10.2	237	4.1	1	54	55	56	57	58	59	1.4	56.5573	1.8	41.7382	1.5	52
1	43	104	177	33.2	1	0	1	130	100	110	6		5	1	1	0	1	0	0	0			0		0	0	47	0	47	0	47	0	47	15.6	214	3.8	1	43	44	45	46	47	48	1.2	73.6183	1.3	66.828	1.2	73.6
1	44	67	175	21.88	0	0	1	130	75	93.3333	1		4	1	1	0	1	0	0	0			0		0	0	58	0	58	0	58	0	58	13	221	3.6	1	44	45	46	47	48	49	1.4	60.6731	1.5	55.8176	1.3	66.4
1	52	59	169	20.66	0	0	1	116	82	93.3333	3		5	1	1	0	1	0	0	0			0		0	0	25	0	25	0	25	0	25	12.6	155	3.9	1	52	53	54	55	56	57	0.7	108.502	1	86.1508	0.9	97.9
0	38	50	156	20.55	0	0	1	99	63	75	1		3	1	1	0	1	0	0	0			0		0	0	33	0	33	0	33	0	33	12.9	171	4	2	38	39	40	41	42	43	0.8	93.5246	0.9	81.1115	1	71.4
1	33	82	186	23.7	0	1	1	93	50	64.3333	6		0	0	0	1	1	0	0	1	2	1	1		0	0	37	0	37	0	37	0	37	11.2	202	4.2	1	33	34	35	36	37	38	1.3	71.6912	1.1	87.7364	1.2	79
1	49	42	157	17.04	0	0	1	119	70	86.3333	6		5	1	1	0	1	0	0	0			0		0	0	13	0	13	1	13	0	13	13.1	197	3.5	1	49	50	51	52	53	54	1.1	78.4093	1.1	78.4093	1.2	70.6
0	37	50	151	21.93	0	1	0	105	78	87	2		3	1	1	0	1	0	0	0			0		0	1	43	0	61	0	61	0	61	12.7	190	3.9	2	37	38	39	40	41	42	1.2	57.6876	1.2	57.6876	1	71.9
1	34	80	170	27.68	1	0	1	112	67	82	3		3	1	1	0	1	1	0	0			0		1	1	1	0	46	0	46	0	46	13.4	137	3.3	1	34	35	36	37	38	39	1.7	51.4707	2.2	37.6863	1.9	45
1	54	65	162	24.77	0	0	1	137	89	105	1		3	1	1	1	1	0	0	1	2		2		0	1	37	0	65	0	65	0	65	14.2	202	3.5	1	54	55	56	57	58	59	1.5	52.0311	1	84.9489	1.1	75.7
0	51	54	150	24	0	0	1				1		3	1	1	0	1	0	0	0			0		0	0	51	0	51	0	51	0	51	11.5	185	3.7	2	51	52	53	54	55	56	0.9	74.0326	0.9	74.0326	1	65.2
1	33	85	174	28.08	1	0	1	111	75	87	5		4	1	1	0	1	0	0	0			0		0	0	59	0	59	0	59	0	59	13	178	4.1	1	33	34	35	36	37	38	1	98.4518	1.2	78.9757	1.1	87.7
1	49	77	169	26.96	1	0	1	150	90	110	2		3	1	1	0	1	0	0	1	2		2		0	0	61	1	60	0	61	0	61	9.8	135	2.5	1	49	50	51	52	53	54	1	87.9856	1.1	78.4093
0	40	55	152	23.81	0	0	0	97	68	77.6667	1		0	0	0	0	0	0	0	1	2		1		0	0	62	0	62	0	62	0	62	12.5	150	4	2	40	41	42	43	44	45	1.7	37.0721	1.1	62.7504	0.7	108.4
1	35	68	170	23.53	0	0	1	114	66	82	3		5	1	1	0	1	1	0	1	2		1		0	0	38	0	38	0	38	0	38	13.2	156	3.9	1	35	36	37	38	39	40	1.4	64.6328	1.7	51.1104	1.3	70.7
1	35	62	167	22.23	0	0	1	116	75	88.6667	6		3	1	1	0	1	0	0	0			0		0	0	54	0	54	0	54	0	54	8.1	148	3.9	1	35	36	37	38	39	40	1.3	70.6911	2.6	30.5787	1.1	86.5
1	42	70	163	26.35	1	0	1	130	90	103.333	4	1	3	1	1	0	1	1	0	0			0		0	0	46	0	46	0	46	0	46	11.5	124	3.9	1	42	43	44	45	46	47	0.7	116.398	1.1	82.3613	1.1	82.4
0	55		158			1	1				2	3	4	1	1	1	1	0	0	1	2		0		0	1	44	0	48	1	48	0	48	10.5	197	3.6	2	55	56	57	58	59	60	1.3	46.1468	1.3	46.1468	1.3	46.1
0	18	43	168	15.24	0	0	1	107	67	80.3333	6		2	1	1	0	1	0	0	0			0		0	0	58	0	58	0	58	0	58				2	18	19	20	21	22	23	0.7	126.489	0.7	126.489	0.8	107.6
0	46					0	1	125	79	94.3333	3					1	1	1	0	0			0		0	0	48	0	48	0	48	0	48	11.3	204	3.9	2	46	47	48	49	50	51	0.4	124.908	0.9	76.679	0.8	88.4
1	34	79	183	23.59	0	0	0	130	86	100.667	1		5	1	1	1	1	0	0	1	2		2		0	0	62	0	62	0	62	0	62	14.7	154	3.4	1	34	35	36	37	38	39	1.1	87.1222	1.1	87.1222	1.2	78.4
1	49	59	163	22.21	0	1	1				2		5	1	1	0	4	0	0	1	2	1	1		0	0	63	0	63	0	63	0	63	11.9	144	4.3	1	49	50	51	52	53	54	1.2	70.58	1.3	64.0699	1.1	78.4
1	31	64	179	19.97	0	0	1	127	86	99.6667	1		0	0	0	0	1	1	0	0			0		0	0	58	0	58	0	58	0	58	12.2	241	3.5	1	31	32	33	34	35	36	1.1	88.9777	1.2	80.0931	1.1	89
1	39	65	173	21.72	0	0	1	119	73	88.3333	6		6	1	1	0	1	0	0	0			0		0	0		0		0		0		13.4	208	4.1	1	39	40	41	42	43	44	1	94.3885	1.1	84.1153	1.9	43.4
1	40	69	183	20.6	0	0	1	106	76	86	4		6	1	1	0	1	0	0	1	2		1		0	0	53	0	53	0	53	0	53	10.5	144	3.6	1	40	41	42	43	44	45	1.1	83.5265	1.5	57.4082	1.4	62.4
1	21	73	174	24.11	0	0	0	140	90	106.667	1		2	1	1	0	1	0	0	0			0		1	1	2	0	61	0	61	0	61	10.9	170	3.5	1	21	22	23	24	25	26	1.2	85.9216	1.3	77.9965	1.4	71.3
0	50	57	166	20.69	0	0	1	144	81	102	5	3	5	1	1	1	1	0	0	0			0		0	0	8	0	8	0	8	0	8	12.2	185	3.7	2	50	51	52	53	54	55	1.6	37.1853	1	65.6376
1	41	60	175	19.59	0	0	1				1		2	1	1	0	1	0	0	0			0		0	1	41	0	61	0	61	0	61	12.9	157	3.8	1	41	42	43	44	45	46	0.9	105.715	1.1	82.9419	1.2	74.7
1	36	72	171	24.62	0	0	1	130	84	99.3333	1		5	1	1	0	1	0	0	1	2		2		0	0	59	0	59	0	59	0	59	13.3	218	3.7	1	36	37	38	39	40	41	1.2	77.3288	1.4	64.1804	1.6	54.6
0	35		164			0	1	153	85	107.667			1	1	0	#NULL!	1	1	0	1	2		2		0	0	29	0	29	0	29	0	29	10.2	131	4.2	2	35	36	37	38	39	40	1.2	58.5038	1.2	58.5038	1.3	53.1
1	38	61	177	19.47	0	0	1	130	82	98	5		0	0	0	0	1	0	0	1	2		0		0	0	25	0	25	0	25	0	25	15.8	189	3.9	1	38	39	40	41	42	43	1.2	76.25	1.4	63.285	1.4	63.3
0	41	51	161	19.68	0	0	0				5		5	1	1	0	1	0	0	0			0		0	0	45	0	45	0	45	0	45	11.1	178	4	2	41	42	43	44	45	46	0.8	91.5743	1	69.9213	1	69.9
1	48	70	168	24.8	0	1	1	153	74	100.333	2		6	1	1	0	1	0	0	0			0		0	0	53	0	53	0	53	0	53	9.6	159	3.7	1	48	49	50	51	52	53	1.4	58.992	1.6	50.1974	1.6	50.2
0	51	44	160	17.19	0	0	1	102	64	76.6667	3	1	3	1	1	0	1	1	0	0			0		0	0	65	0	65	0	65	0	65	7.9	188	3	2	51	52	53	54	55	56	0.9	74.0326	1	65.1782	0.8	85.4
1	59	75	166	27.22	1	1	1				2		6	1	1	0	1	0	0	0			0		0	0	50	0	50	0	50	0	50	11.6	217	4.2	1	59	60	61	62	63	64	1.3	59.7237	1.4	54.6053	1.3	59.7
0	41	57	156	23.42	0	0	1	95	61	72.3333	2		3	1	1	0	1	0	0	0			0		0	0	57	0	57	0	57	0	57	9.8	310	3.5	2	41	42	43	44	45	46	0.8	91.5743	0.9	79.4201	1.1	62.3
1	48	69	169	24.16	0	1	1				2		4	1	1	0	1	0	0	1	2		1		0	0	47	0	47	0	47	0	47	11.5	154	4.1	1	48	49	50	51	52	53	1.4	58.992	1.6	50.1974	1.6	50.2
1	44					1	1				1					1	1	0	0	0			0		0	0	61	0	61	0	61	0	61				1	44	45	46	47	48	49	1.3	66.3602	1.7	47.9791	1.7	48
1	41	60	163	22.58	0	0	1	119	70	86.3333	6		0	0	0	0	1	1	0	0			0		0	0	57	0	57	0	57	0	57	12.1	273	4.3	1	41	42	43	44	45	46	1.2	74.6599	1.3	67.7735	1.4	62
1	41	54	164	20.08	0	0	1	146	96	112.667	6		4	1	1	1	1	1	0	0			0		0	0	31	0	31	0	31	0	31	11.3	214	4.3	1	41	42	43	44	45	46	1	93.0717	1.5	57.0063	1.5	57
1	54	51	159	20.17	0	0	1	115	62	79.6667	5		6	1	1	0	1	1	0	1	2		0		0	0	57	0	57	0	57	0	57	12	271	3.5	1	54	55	56	57	58	59	0.9	96.4892	0.8	101.275	0.7	107
0	32	45	159	17.8	0	0	1	122	71	88	1		0	0	0	0	1	0	0	0			0		0	0	59	0	59	0	59	0	59	14.5	165	3.8	2	32	33	34	35	36	37	0.8	97.5507	0.9	84.6033	0.9	84.6
1	41	77	174	25.43	1	0	1	117	76	89.6667			5	1	1	0	1	0	0	0			0		0	0	44	0	44	0	44	0	44	13	193	4.2	1	41	42	43	44	45	46	1.2	74.6599	1.3	67.7735	1.3	67.8
1	62	68	170	23.53	0	0	1	120	70	86.6667	2		5	1	1	0	1	1	0	0			0		0	0	54	0	54	0	54	0	54	9.4	183	2.9	1	62	63	64	65	66	67	1.3	58.4782	1.5	49.1878	1.4	53.5
1	29	71	179	22.16	0	0	1	132	70	90.6667	1		2	1	1	0	1	0	0	1	2	1	1		1	1	0	0	58	0	58	0	58	10.7	208	4	1	29	30	31	32	33	34	1.9	46.603	1.8	49.751	2.1	41.3
1	56	65	163	24.46	0	0	1				2		0	0	0	0	1	1	0	0			0		0	0	53	0	53	0	53	0	53	13.4	146	3.8	1	56	57	58	59	60	61	1.5	51.3053	1.5	51.3053	1.2	67.2
1	63	63	160	24.61	0	1	0	147	79	101.667	2		3	1	1	0	1	1	0	0			0		0	0	36	0	36	0	36	0	36	10.2	158	3.5	1	63	64	65	66	67	68	0.8	95.0704	1.3	58.0689	1	79.7
0	39	41	156	16.85	0	1	1	120	70	86.6667	3		4	1	1	0	1	0	0	0			0		0	0	36	0	36	0	36	0	36	10.4	166	3.8	2	39	40	41	42	43	44	0.3	144.229	0.6	114.819	0.6	114.8
0	32		160			1	1	90	56	67.3333			3	1	1	#NULL!	4	0	0	1	2		2		0	0	44	0	44	0	44	0	44	10.7	138	3.8	2	32	33	34	35	36	37	0.8	97.5507	0.9	84.6033	1	74.5
0	70	71	154	29.94	1	0	1	111	55	73.6667	1		2	1	1	0	1	0	0	0			0		0	0	34	0	34	0	34	0	34	13.6	284	4.1	2	70	71	72	73	74	75	0.9	64.7826	0.7	87.7838	0.7	87.8
1	33	84	177	26.81	1	0	1	129	79	95.6667			6	1	1	0	1	0	0	0			0		0	0	42	0	42	0	42	0	42	15	211	4.2	1	33	34	35	36	37	38	1.4	65.5473	1.5	60.3016	1.5	60.3
1	43	63	167	22.59	0	0	1	115	74	87.6667	3		3	1	1	0	1	1	0	0			0		0	0	58	0	58	0	58	0	58	12	267	4.1	1	43	44	45	46	47	48	1.3	66.828	1.4	61.1008	1.3	66.8
1	32	64	172	21.63	0	0	1	110	65	80	6		3	1	1	0	1	0	0	1	2		1		0	0	55	0	55	0	55	0	55	11.3	176	4.4	1	32	33	34	35	36	37	1.2	79.5324	1.4	66.0094	1.4	66
1	36	71	172	24	0	0	1				1		0	0	0	0	0	1	0	0			0		0	0	58	0	58	0	58	0	58	11.1	187	3.9	1	36	37	38	39	40	41	1.6	54.6123	1.6	54.6123	1.5	59
0	56	46	158	18.43	0	0	1				1		3	1	1	0	1	1	0	0			0		0	0	55	0	55	0	55	0	55	12	164	4	2	56	57	58	59	60	61	0.7	96.8556	0.9	71.4775	1	62.9
1	36	105	175	34.29	1	1	0	121	89	99.6667	2		3	1	1	0	1	0	0	0			0		0	0	51	0	51	0	51	0	51	14.1	180	3.4	1	36	37	38	39	40	41	1	96.3987	1.1	85.9068	1.1	85.9
1	42	81	176	26.15	1	0	1	133	86	101.667	1		4	1	1	0	1	0	0	0			0		0	0	16	0	16	0	16	0	16	18.4	249	4.5	1	42	43	44	45	46	47	1.1	82.3613	1.17	76.4416	1.11	82.4
0	37	54	155	22.48	0	0	1	133	83	99.6667	6		4	1	1	0	1	0	0	0			0		0	1	13	0	27	0	27	0	27	10.8	131	4.1	2	37	38	39	40	41	42	0.8	94.1839	0.8	94.1839	1	71.9
0	56	54	155	22.48	0	0	1	114	68	83.3333	2		2	1	1	0	1	0	0	0			0		0	1	49	0	51	0	51	0	51	12.1	168	4	2	56	57	58	59	60	61	0.7	96.8556	0.7	96.8556	0.8	82.4
0	49	69	156	28.35	1	1	1	116	71	86	2		4	1	1	0	1	0	0	0			0		0	0	32	0	32	0	32	0	32	13.1	225	4.1	2	49	50	51	52	53	54	1.1	58.906	1.1	58.906	0.9	75.1
1	58	59	164	21.94	0	1	1	140	70	93.3333	2		3	1	1	0	1	1	0	0			0		0	0	8	0	8	1	8	1	8	9.9	166	3.7	1	58	59	60	61	62	63	0.7	104.024	1	82.5952
1	40	94	174	31.05	1	0	1				3		4	1	1	1	1	0	0	0			0		0	0	60	0	60	0	60	0	60				1	40	41	42	43	44	45	1	93.7278	1	93.7278	1.1	83.5
1	59	66	164	24.54	0	0	1				1		6	1	1	0	1	1	0	0			0		0	0	58	0	58	0	58	0	58	10.7	201	3.8	1	59	60	61	62	63	64	1.2	65.7921	1.5	50.2354	1.4	54.6
0	44	54	159	21.36	0	0	0	117	72	87	6		3	1	1	0	1	0	0	0			0		0	0	14	0	14	0	14	0	14				2	44	45	46	47	48	49	0.71	105.374	0.82	87.0275	0.81	89.7
0	53	60	156	24.65	0	0	1				3	2	3	1	1	#NULL!	1	0	0	0			0		0	0	58	0	58	0	58	0	58	11.7	184	3.9	2	53	54	55	56	57	58	0.8	84.1714	0.7	98.9184	0.8	84.2
1	34	60	163	22.58	0	1	0	130	68	88.6667	2		0	0	0	0	1	1	0	0			0		0	0	53	0	53	0	53	0	53	13	210	3.6	1	34	35	36	37	38	39	1.1	87.1222	1.2	78.4229	1.2	78.4
1	49	67				0	1	139	93	108.333			4	1	1	1	1	0	0	0			0		0	1	14	0	41	0	41	1	16	11	242	3.2	1	49	50	51	52	53	54	1.4	58.5791	1.3	64.0699	1	88
0	39	53	152	22.94	0	0	1	117	71	86.3333	1		0	0	0	0	4	0	0	0			0		0	0	21	0	21	0	21	0	21	11.6	222	3.7	2	39	40	41	42	43	44	0.8	92.87	0.9	80.5438	0.86	80.5
0	30	51	165	18.73	0	0	1	140	80	100			3	1	1	0	1	1	0	0			0		0	0	46	0	46	0	46	0	46	15.3	228	4.1	2	30	31	32	33	34	35	0.7	116.264	0.9	85.8003	1.1	67.3
0	54	50	150	22.22	0	1	1	127	84	98.3333	3		3	1	1	0	1	0	0	0			0		0	0	51	0	51	0	51	0	51	9.4	174	3.1	2	54	55	56	57	58	59	1	63.819	0.9	72.4888	0.9	72.5
0	46	70	155	29.14	1	0	1						3	1	1	0	1	0	0	0			0		0	0	40	0	40	0	40	0	40	12	285	4.1	2	46	47	48	49	50	51	1.1	60.1606	0.8	88.4138	0.8	88.4
0	40	45	154	18.97	0	0	1	110	70	83.3333	3		5	1	1	0	1	0	0	0			0		0	0	20	0	20	0	20	0	20	12.2	201	4	2	40	41	42	43	44	45	1	70.4142	0.8	92.2199	0.8	92.2
0	40	49	156	20.13	0	0	1	151	96	114.333			0	0	0	1	1	0	0	0			0		1	1	3	0	59	0	59	0	59	5.9	127	2.8	2	40	41	42	43	44	45	1.5	43.1287	1.7	37.0721	2.3	25.7
1	48	64	164	23.8	0	0	1				3		3	1	1	0	1	1	0	0			0		0	0	55	0	55	0	55	0	55	12.3	243	3.9	1	48	49	50	51	52	53	1.5	54.271	1.6	50.1974	1.4	59
0	27	40	150	17.78	0	0	1	127	74	91.6667	1		6	1	1	0	1	0	0	0			0		0	0	51	0	51	0	51	0	51	8.8	183	4	2	27	28	29	30	31	32	0.8	101.038	1.2	61.8857	1.2	61.9
1	33	55	169	19.26	0	0	1	119	71	87	6		2	1	1	0	1	0	0	0			0		0	0	50	0	50	0	50	0	50	13.3	140	3.7	1	33	34	35	36	37	38	1.2	78.9757	1.1	87.7364	1	98.5
0	45	41	144	19.77	0	0	1	143	96	111.667	6		3	1	1	0	1	0	0	0			0		0	0	49	0	49	0	49	0	49	8.4	150	3.6	2	45	46	47	48	49	50	0.6	110.08	1	67.984	1.1	60.6
0	52	68	153	29.05	1	1	1	107	74	85	6		4	1	1	0	1	1	0	0			0		0	0	55	0	55	0	55	0	55	11.4	168	3.5	2	52	53	54	55	56	57	1	64.7219	1.4	43.0906	1.6	36.7
1	28	80	174	26.42	1	0	1	130	80	96.6667	1		3	1	1	0	1	0	0	0			0		0	0	52	0	52	0	52	0	52	15.1	165	4.1	1	28	29	30	31	32	33	0.9	115.824	1	101.971	1	102
0	36	56	175	18.29	0	0	1	135	80	98.3333	6	0	3	1	1	0	1	1	0	0			0		0	0	67	0	67	0	67	0	67	9.7	186	3.6	2	36	37	38	39	40	41	0.8	94.8479	0.8	94.8479	0.9	82.3
0	35	40	152	17.31	0	1	1	93	58	69.6667	3		4	1	1	0	1	0	0	0			0		0	0	54	0	54	0	54	0	54	8.7	199	3.7	2	35	36	37	38	39	40	0.6	118.091	0.8	95.5165	0.8	95.5
0	56	53	157	21.5	0	0	1				5		3	1	1	0	1	1	0	0			0		0	0	57	0	57	0	57	0	57	8.5	225	3.6	2	56	57	58	59	60	61	0.8	82.4162	1.2	50.4799	1.1	56.1
1	56	73	168	25.86	1	0	1	124	85	98	1		5	1	1	0	1	0	1	0	0		0		0	1	11	0	21	0	21	0	21	13.6	241	4.1	1	56	57	58	59	60	61	1.1	74.647	1.06	78.0659	1.2	67.2
1	43	71	177	22.66	0	0	1	135	85	101.667	1		2	1	1	0	1	1	0	1	2		1		0	0	53	0	53	0	53	0	53	9.6	170	4	1	43	44	45	46	47	48	1.3	66.828	1.6	51.9918	1.4	61.1
1	35	84	171	28.73	1	0	1	128	86	100	3		3	1	1	0	1	0	0	0			0		0	0	34	0	34	0	34	0	34	15.8	254	4.2	1	35	36	37	38	39	40	1.1	86.5124	1.1	86.5124	1.1	86.5
1	41	84	174	27.74	1	0	1				3		3	1	1	0	1	0	0	0	0		0		0	0	53	0	53	0	53	0	53	11	206	3.7	1	41	42	43	44	45	46	1.2	74.6599	1	93.0717	0.9	105.7
1	39	64	171	21.89	0	0	1	111	70	83.6667	1		0	0	0	0	1	1	0	1	2		2		0	0	55	0	55	0	55	0	55	13.6	181	4.2	1	39	40	41	42	43	44	1	94.3885	1.3	68.7324	1.2	75.7
0	49	68	161	26.23	1	0	1	145	79	101	3					1	1	0	0	1	2		2		1	1	0	0	55	0	55	0	55	11.8	366	3.1	2	49	50	51	52	53	54	1.8	32.4772	1	66.1003	3.2	16.2
0	26	61	168	21.61	0	0	1	110	70	83.3333	1		2	1	1	0	1	0	0	0			0		0	0	17	0	17	0	17	0	17	12.1	208	4.3	2	26	27	28	29	30	31	0.91	88.2453	1.06	72.4063	0.95	77.7
1	35	78	175	25.47	1	0	1	107	80	89	1		5	1	1	0	1	0	0	0	0		0		0	0	37	0	37	0	37	0	37				1	35	36	37	38	39	40	1.4	64.6328	1.4	64.6328	1.4	64.6
1	41	62	174	20.48	0	0	1	119	71	87						1	1	1	0	1	2		0		0	0	40	0	40	0	40	0	40	12.1	158	3.6	1	41	42	43	44	45	46	0.8	110.959	0.9	105.715	1	93.1
1	50	58	166	21.05	0	0	1	127	84	98.3333	6		4	1	1	0	1	0	0	0			0		0	0	54	0	54	0	54	0	54	18.8	193	4.5	1	50	51	52	53	54	55	1.2	70.0859	1.4	58.169	1.4	58.2
1	45	63	171	21.55	0	0	1	138	72	94			4	1	1	#NULL!	1	0	0	0			0		0	0	29	0	29	0	29	0	29	14.8	201	4.3	1	45	46	47	48	49	50	1.2	72.5913	1.3	65.8957	1.4	60.2
0	67	44	156	18.08	0	0	0	97	65	75.6667	1		3	1	1	0	1	0	0	0			0		0	0	51	0	51	0	51	0	51	10	186	3.6	2	67	68	69	70	71	72	0.8	76.2877	0.8	76.2877	1	58.2
0	54	40	156	16.44	0	0	1	124	85	98	6		0	0	0	0	0	1	0	0			0		0	0	55	0	55	0	55	0	55	10	245	3.7	2	54	55	56	57	58	59	0.5	109.724	0.9	72.4888	0.6	103.3
0	24	52	155	21.64	0	0	1				6	1	5	1	1	0	1	0	0	0			0		0	0	50	0	50	0	50	0	50	12.9	163	4.4	2	24	25	26	27	28	29	0.9	89.4938	0.8	103.19	1.1	70.2
1	27	55	166	19.96	0	0	1	131	78	95.6667	1		3	1	1	0	1	1	0	0			0		0	0	53	0	53	0	53	0	53	12.5	213	4	1	27	28	29	30	31	32	1.2	82.3755	1.2	82.3755	1.2	82.4
1	36	82	166	29.76	1	0	1	111	68	82.3333	1		3	1	1	0	1	1	0	0			0		0	0	52	0	52	0	52	0	52	13.7	190	4	1	36	37	38	39	40	41	0.9	109.494	1.2	77.3288	1.1	85.9
1	44	64	171	21.89	0	0	1	115	77	89.6667	3		5	1	1	1	1	0	0	1	2		2		0	0	55	0	55	0	55	0	55	10.2	196	3.6	1	44	45	46	47	48	49	0.7	114.774	0.7	114.774	0.8	108.6
0	46	62	163	23.34	0	0	1	128	81	96.6667	6		1	1	0	0	1	1	0	0			0		0	0	53	0	53	0	53	0	53	12	154	3.6	2	46	47	48	49	50	51	0.8	88.4138	0.8	88.4138	0.8	88.4
1	45	70	166	25.4	1	0	1	117	70	85.6667	3		3	1	1	0	1	0	0	0			0		0	0	51	0	51	0	51	0	51	12.2	144	3.7	1	45	46	47	48	49	50	1.3	65.8957	1.2	72.5913	1.2	72.6
0	46	39	151	17.1	0	0	1				3		5	1	1	0	1	0	0	0			0		0	0	9	0	9	1	9	0	9	10.5	163	3.6	2	46	47	48	49	50	51	0.8	88.4138	1	67.5081	1.1	60.2
1	52	61	173	20.38	0	0	1	127	80	95.6667	6		2	1	1	0	1	0	0	1	2		0		0	0	52	0	52	0	52	0	52	12.5	136	3.8	1	52	53	54	55	56	57	1.2	69.1081	1.1	76.7742	1.2	69.1
0	44	53	160	20.7	0	0	1	130	89	102.667	6		4	1	1	0	4	1	0	1	2		2		0	0	49	0	49	0	49	0	49	7.2	153	3.8	2	44	45	46	47	48	49	1.3	49.854	2	29.615	1.5	41.9
1	47	67	172	22.65	0	0	1	103	60	74.3333	3		3	1	1	0	1	1	0	0	0		0		0	0	53	0	53	0	53	0	53	10.8	157	3.8	1	47	48	49	50	51	52	1.2	71.5785	1.3	64.9764	1.3	65
0	27	45	161	17.36	0	0	1	107	75	85.6667	1		6	1	1	0	1	0	0	0			0		0	0	40	0	40	0	40	0	40	14.7	135	4.2	2	27	28	29	30	31	32	0.6	124.917	1	77.1472	0.9	87.6
0	33	49	168	17.36	0	0	1	111	76	87.6667	6		3	1	1	0	1	0	0	0			0		0	0	27	0	27	0	27	0	27	11.2	175	4.1	2	33	34	35	36	37	38	0.8	96.8679	1	73.9632	1.1	65.9
1	56	52	172	17.58	0	1	0	70	50	56.6667	2		5	1	1	0	1	1	0	1	2		0		0	1	6	0	29	0	29	0	29	11.2	147	3.7	1	56	57	58	59	60	61	2	36.2336	1.6	47.4543	2.2	32.3
0	27	52	163	19.57	0	1	1	113	69	83.6667	1		3	1	1	0	4	1	0	0			0		0	0	52	0	52	0	52	0	52	9.2	201	4	2	27	28	29	30	31	32	0.7	118.74	1.1	68.7506	1.2	61.9
0	45	50	158	20.03	0	0	0	120	90	100	1		5	1	1	0	1	0	0	1	2		2		0	0	54	0	54	0	54	0	54	12.2	271	3.6	2	45	46	47	48	49	50	1.2	54.5351	1.6	38.5146	0.9	77.2
0	39	50	158	20.03	0	0	0	134	83	100	1		3	1	1	0	4	1	0	0			0		0	0	25	0	25	0	25	0	25	10.6	181	4	2	39	40	41	42	43	44	0.8	92.87	1	70.9106	1.1	63.2
1	37	77	171	26.33	1	0	1	112	61	78	6		5	1	1	1	1	0	0	0			0		0	0	34	0	34	0	34	0	34	11.2	172	4.1	1	37	38	39	40	41	42	2.5	31.6163	1.6	54.23	1.6	54.2
0	37	59	161	22.76	0	0	1	151	99	116.333	6		2	1	1	0	1	0	0	0			0		0	0	39	0	39	0	39	0	39	12.9	154	3.7	2	37	38	39	40	41	42	0.9	81.6833	1.1	64.0868	1.1	64.1
0	32	56	168	19.84	0	0	1	113	73	86.3333	5		3	1	1	0	1	0	0	0			0		0	0	52	0	52	0	52	0	52	12.9	234	4.1	2	32	33	34	35	36	37	1	74.4846	1	74.4846	1.2	59.7
1	57	64	173	21.38	0	1	1				2		3	1	1	0	1	1	0	0			0		0	0	49	0	49	0	49	0	49	16	204	3.3	1	57	58	59	60	61	62	1.1	74.1245	1.2	66.723	1.1	74.1
1	46	59	163	22.21	0	1	1	109	75	86.3333	2		3	1	1	0	1	0	0	0			0		0	0	50	0	50	0	50	0	50	13.7	174	3.7	1	46	47	48	49	50	51	1	89.8594	1	89.8594	1.2	72.1
1	34	53	166	19.23	0	0	1	125	72	89.6667			3	1	1	0	1	1	0	0			0		0	0	41	0	41	0	41	0	41	14.8	191	4.5	1	34	35	36	37	38	39	1.1	87.1222	1.3	71.1894	1.3	71.2
0	51	52	153	22.21	0	0	1	115	81	92.3333	3		2	1	1	0	1	0	0	0			0		1	1	0	0	26	0	26	0	26	11.7	210	4.3	2	51	52	53	54	55	56	2	28.194	1	65.1782	0.9	74
1	23	69	181	21.06	0	0	1	140	80	100	1		6	1	1	0	1	0	0	0			0		1	1	2	0	30	0	30	0	30	6.4	179	3.6	1	23	24	25	26	27	28	1.4	70.3173	1.5	64.6899	1.3	76.9
0	28	66	158	26.44	1	0	0	110	64	79.3333	6		6	1	1	0	1	1	0	0			0		1	1	0	0	14	0	14	0	14	11.9	184	3.6	2	28	29	30	31	32	33	0.9	87.0142	1	76.6072	1	76.6
0	49	54	145	25.68	1	1	1	115	67	83	2		3	1	1	0	1	0	0	0			0		0	0	19	0	19	0	19	0	19	11.1	120	3.6	2	49	50	51	52	53	54	0.74	101.737	0.87	78.2213	0.92	75.1
0	27	50	166	18.14	0	0	1	130	86	100.667			2	1	1	0	1	1	0	0			0		0	0	45	0	45	0	45	0	45	13.3	249	3.8	2	27	28	29	30	31	32	0.9	87.6276	1	77.1472	1.1	68.8
1	51	60	165	22.04	0	0	1	130	90	103.333	1		4	1	1	0	1	1	0	0			0		0	1	12	0	50	0	50	0	50	12	258	4.3	1	51	52	53	54	55	56	1.8	42.6271	1.5	53.1393	1.5	53.1
1	32	67	168	23.74	0	0	1	139	90	106.333	1		3	1	1	0	1	0	0	1	2		1		0	0	50	0	50	0	50	0	50	12.7	208	3.8	1	32	33	34	35	36	37	1.3	72.1966	1.4	66.0094	1.7	52.2
1	58	59	167	21.16	0	1	1	123	71	88.3333		1	3	1	1	0	1	0	0	0			0		0	0	15	0	15	1	15	0	15	12.7	197	3.5	1	58	59	60	61	62	63	0.8	98.4689	0.9	93.8157	1.2	66.3
1	39	61	164	22.68	0	1	1	133	85	101	4		4	1	1	0	4	1	0	1	2		1		0	0	51	0	51	0	51	0	51	11.8	229	4	1	39	40	41	42	43	44	1.4	62.842	1.7	49.6943	2.6	29.7
1	27	104	181	31.75	1	0	1	183	106	131.667	6	1	3	1	1	0	1	0	0	1	2		2		1	1	3	0	60	0	60	0	60	13.9	156	4.4	1	27	28	29	30	31	32	1.3	74.7774	1.5	62.8975	1.6	58.2
0	31	62	164	23.05	0	0	1	88	55	66	3		3	1	1	0	1	0	0	0			0		0	1	27	0	38	0	38	0	38	14.3	232	4	2	31	32	33	34	35	36	0.5	128.964	0.6	121.456	0.7	115.4
1	45	89	176	28.73	1	0	1				1		1	1	0	0	1	1	0	0			0		0	0	49	0	49	0	49	0	49	13	182	4.2	1	45	46	47	48	49	50	1.1	80.6438	1.5	55.4268	1.4	60.2
0	40	41	152	17.75	0	0	0	138	85	102.667	5		3	1	1	0	1	1	0	1	2		1		0	0	51	0	51	0	51	0	51	7.1	201	3.3	2	40	41	42	43	44	45	0.7	108.377	1.4	46.8804	1.2	56.5
1	44	56	180	17.28	0	0	1	118	77	90.6667	1		5	1	1	0	1	0	0	1	2	1	0		0	0	49	0	49	0	49	0	49	10.3	218	3.8	1	44	45	46	47	48	49	1.2	73.103	1	91.1308	1.2	73.1
0	33	53				1	1	111	67	81.6667						#NULL!	1	0	0	0			0		0	0	28	0	28	0	28	0	28	9.6	163	4	2	33	34	35	36	37	38	0.6	119.762	0.8	96.8679	0.9	84
1	49	59	165	21.67	0	1	1	110	75	86.6667	2		3	1	1	0	1	0	0	0	0		0		0	1	22	0	49	0	49	0	49	16	171	4.1	1	49	50	51	52	53	54	1.1	78.4093	1	87.9856	1	88
1	47	57.5	158	23.03	0	1	1	113	66	81.6667	2		3	1	1	1	1	0	0	1	2		0		0	0	4	0	4	1	4	0	4	13.5	211	4.2	1	47	48	49	50	51	52	1.1	79.5187	1.3	64.9764	1.3	65
0	33	51	156	20.96	0	0	0				5		3	1	1	0	1	0	0	0			0		0	0	46	0	46	0	46	0	46	11.7	183	4.2	2	33	34	35	36	37	38	0.7	113.839	0.7	113.839	0.7	113.8
1	35	66	173	22.05	0	0	1	130	60	83.3333		1	6	1	1	0	1	0	0	0			0		0	0	6	0	6	0	6	0	6	11.8	169	4.2	1	35	36	37	38	39	40	1.6	54.9972	1.9	44.6796
1	56	75	168	26.57	1	0	1	120	80	93.3333			0	0	0	0	0	1	0	0	0		0		0	0	45	0	45	0	45	0	45	13.7	227	3.9	1	56	57	58	59	60	61	1	83.7638	1	83.7638	1.2	67.2
0	50	54	154	22.77	0	0	1				6		5	1	1	0	1	1	0	1	2		2		0	0	49	0	49	0	49	0	49	13.1	239	3.7	2	50	51	52	53	54	55	0.8	85.9641	0.7	101.025	0.8	86
1	44	71	178	22.41	0	0	1	111	66	81	6		5	1	1	1	1	0	0	0			0		0	0	38	0	38	0	38	0	38	13.5	215	4.3	1	44	45	46	47	48	49	1.7	47.9791	1.4	60.6731	1.7	48
1	37	60	174	19.82	0	0	1				6		2	1	1	0	0	0	0	0			0		0	0	47	0	47	0	47	0	47	13	168	4.3	1	37	38	39	40	41	42	1.2	76.7875	1.4	63.7311	1.4	63.7
0	57	61	148	27.85	1	0	1	118	74	88.6667	3		2	1	1	0	1	0	0	0			0		0	0	31	0	31	0	31	0	31	11.7	224	4	2	57	58	59	60	61	62	0.7	96.1776	0.5	107.436	0.7	96.2
0	46	57	161	21.99	0	0	1	111	71	84.3333			5	1	1	1	1	0	0	0			0		0	0	41	0	41	0	41	0	41	13.4	223	4.1	2	46	47	48	49	50	51	0.7	103.904	0.9	76.679	0.9	76.7
1	43	83	169	29.06	1	1	1				2		3	1	1	0	1	0	0	1	2		2		0	0	47	0	47	0	47	0	47	13.4	206	4.2	1	43	44	45	46	47	48	1.3	66.828	1.5	56.211	1.6	52
1	43	62	175	20.24	0	0	1	104	77	86	6		4	1	1	0	1	0	0	0			0		0	0	26	0	26	0	26	0	26	12.6	200	4.5	1	43	44	45	46	47	48	1.3	66.828	1.5	56.211	1.5	56.2
1	28	66	179	20.6	0	0	1	120	73	88.6667	1		0	0	0	0	0	0	0	0			0		0	0	45	0	45	0	45	0	45	12.7	212	4.1	1	28	29	30	31	32	33	1	101.971	1.2	81.7988	1.3	74.3
1	55	65	166	23.59	0	0	1	135	102	113			3	1	1	#NULL!	1	1	0	0			0		0	0	31	0	31	0	31	0	31	13.7	233	3.6	1	55	56	57	58	59	60	1	84.3543	1	84.3543	0.8	100.6
0	47	49	163	18.44	0	0	1				6		4	1	1	0	1	0	0	0			0		0	0	48	0	48	0	48	0	48	12.8	244	3.9	2	47	48	49	50	51	52	0.7	103.177	0.9	76.1423
1	37	66	168	23.38	0	0	1				6		3	1	1	0	1	1	0	0			0		0	0	46	0	46	0	46	0	46	11	293	4.3	1	37	38	39	40	41	42	1	95.7239	0.8	114.121	0.8	114.1
1	40	64	175	20.9	0	0	1	118	70	86	1		5	1	1	0	1	0	0	0			0		0	0	38	0	38	0	38	0	38	14.1	227	4.6	1	40	41	42	43	44	45	1.2	75.1862	1.4	62.4021	1.3	68.3
1	28	71	173	23.72	0	0	1	124	71	88.6667	1		3	1	1	0	1	0	0	1	2	1	1		0	0	22	0	22	0	22	0	22	13.9	172	4.9	1	28	29	30	31	32	33	1.4	67.8904	1.3	74.254	1.37	67.9
1	36	67	172	22.65	0	0	1	140	100	113.333			4	1	1	#NULL!	1	0	0	1	2		1		0	0	47	0	47	0	47	0	47	12.7	183	4.3	1	36	37	38	39	40	41	1.1	85.9068	1.2	77.3288	1.3	70.2
1	33		171			0	1	138	90	106	4		1	1	0	0	1	0	0	1	2		0		0	1	12	0	29	0	29	0	29	15.2	231	4.7	1	33	34	35	36	37	38	1.1	87.7364	1	98.4518	1.5	60.3
1	35	63	178	19.88	0	0	0	113	73	86.3333	5		0	0	0	1	1	0	0	1	2	1	1		0	0	23	0	23	0	23	0	23	11.1	204	3.1	1	35	36	37	38	39	40	1.1	86.5124	1.2	77.8739	1.31	70.7
1	39	70	175	22.86	0	0	1	130	90	103.333	4		5	1	1	0	1	0	0	1	2		1		0	0	34	0	34	0	34	0	34	11.7	200	3.9	1	39	40	41	42	43	44	1	94.3885	1.1	84.1153	1.4	62.8
0	44	52	161	20.06	0	0	1	129	95	106.333			3	1	1	0	1	1	0	0			0		0	0	42	0	42	0	42	0	42	13	217	3.7	2	44	45	46	47	48	49	0.9	77.7639	0.9	77.7639	0.9	77.8
1	32	80	172	27.04	1	0	0	117	80	92.3333	6		0	0	0	0	0	0	0	0			0		0	0	46	0	46	0	46	0	46	13	146	4	1	32	33	34	35	36	37	1.2	79.5324	1.3	72.1966	1.3	72.2
0	35	49	164	18.22	0	0	1	110	80	90			3	1	1	0	1	0	0	1	2		0		0	0	39	0	39	0	39	0	39	10.4	155	3.9	2	35	36	37	38	39	40	0.8	95.5165	1.5	44.6704	1.6	41.3
0	44	58	160	22.66	0	0	1	128	80	96		1	0	0	0	0	1	0	0	0			0		0	0	55	0	55	0	55	0	55	13.3	197	4.1	2	44	45	46	47	48	49	0.7	105.374	0.8	89.6647	0.7	105.4
0	45	53	158	21.23	0	0	1	143	87	105.667			3	1	1	0	1	0	0	0			0		0	0	43	0	43	0	43	0	43	12.6	161	4.1	2	45	46	47	48	49	50	0.7	104.636	0.8	89.0371	0.9	77.2
1	50	81	173	27.06	1	0	0	116	80	92	4		2	1	1	0	1	0	0	1	2		2		0	0	19	0	19	0	19	0	19	14.9	309	3.9	1	50	51	52	53	54	55	0.9	99.2388	1.05	82.365	1.06	77.9
1	44	69	172	23.32	0	0	1	140	100	113.333			3	1	1	0	1	0	0	0			0		0	0	32	0	32	0	32	0	32	11.6	144	4.4	1	44	45	46	47	48	49	1.3	66.3602	1.3	66.3602	1.1	81.2
0	28	42	158	16.82	0	1	1	109	70	83			3	1	1	0	1	1	0	1	2		0		0	0	40	0	40	0	40	0	40	8.1	171	4.2	2	28	29	30	31	32	33	1	76.6072	1.6	43.3999	1.5	46.9
1	23	62	167	22.23	0	0	1	136	79	98	1					0	1	1	0	1	2	1	1		0	0	27	0	27	0	27	0	27	15.8	212	4.9	1	23	24	25	26	27	28	1.2	84.7229	1.4	70.3173	1.4	70.3
1	63	73	157	29.62	1	0	1	110	54	72.6667	3		2	1	1	0	1	0	0	1	2		1		0	0	24	0	24	0	24	0	24	12.2	220	4.1	1	63	64	65	66	67	68	0.8	95.0704	0.7	100.434	0.72	100.4
0	39	56	168	19.84	0	1	1	127	69	88.3333		1	3	1	1	0	1	0	0	0			0		0	0	53	0	53	0	53	0	53	12.6	221	4.4	2	39	40	41	42	43	44	0.9	80.5438	0.8	92.87	0.9	80.5
1	25	69	172	23.32	0	0	1	119	68	85	1		3	1	1	0	1	1	0	0			0		0	0	18	0	18	0	18	0	18				1	25	26	27	28	29	30	1.69	54.8298	1.79	51.5146	1.48	63.8
1	47					0	1	111	66	81			4	1	1	#NULL!	4	0	0	1	2	1	1		0	0	34	0	34	0	34	0	34	11	144	3.9	1	47	48	49	50	51	52	1	89.2304	1.6	50.5513	1.5	54.7
1	39	73	175	23.84	0	0	1	123	79	93.6667	6		2	1	1	0	1	0	0	0			0		0	0	26	0	26	0	26	0	26	6.9	123	4.1	1	39	40	41	42	43	44	1.1	84.1153	1.3	68.7324	1.2	75.7
1	53	54	161	20.83	0	1	1	116	60	78.6667			5	1	1	0	1	1	0	0			0		0	0	43	0	43	0	43	0	43	10.5	185	3.5	1	53	54	55	56	57	58	1.5	52.3979	1.7	45.0397	1.5	52.4
0	30	42	152	18.18	0	0	1	102	69	80			3	1	1	0	1	0	0	0			0		0	0	44	0	44	0	44	0	44	11.2	181	4.3	2	30	31	32	33	34	35	0.7	116.264	0.9	85.8003	1	75.5
1	43	71	175	23.18	0	0	1	125	75	91.6667	1		0	0	0	0	1	0	0	0			0		0	0	41	0	41	0	41	0	41	13.2	183	3.6	1	43	44	45	46	47	48	1	91.7732	1.1	81.7847	1.2	73.6
0	34	46	158	18.43	0	0	1	114	78	90	1	1	6	1	1	0	1	0	0	0			0		0	0	46	0	46	0	46	0	46	11.4	196	4.3	2	34	35	36	37	38	39	0.7	113.042	1	73.4454	0.9	83.4
0	28	42	159	16.61	0	0	0	102	65	77.3333			3	1	1	0	1	0	0	0			0		0	0	41	0	41	0	41	0	41				2	28	29	30	31	32	33	1.3	55.7843	1.2	61.4525	1.1	68.3
1	33	50	157	20.28	0	1	1	119	72	87.6667	2		3	1	1	1	1	0	0	0			0		0	0	38	0	38	0	38	0	38	12	138	3	1	33	34	35	36	37	38	0.9	111.826	1.1	87.7364
1	40	71	172	24	0	1	1	110	70	83.3333			2	1	1	0	1	0	0	1	2	1	1		0	0	42	0	42	0	42	0	42	10.7	186	4.1	1	40	41	42	43	44	45	1.1	83.5265	1.4	62.4021	1.4	62.4
0	37	47	158	18.83	0	0	1	120	80	93.3333			3	1	1	0	1	1	0	0	0		0		0	0	42	0	42	0	42	0	42	12.2	230	4	2	37	38	39	40	41	42	0.7	110.685	0.9	81.6833	0.8	94.2
1	45	71	170	24.57	0	0	1	130	85	100	1		5	1	1	0	1	0	0	0	0		0		0	0	25	0	25	0	25	0	25	14.3	175	3.7	1	45	46	47	48	49	50	0.9	102.786	1	90.4929	1.1	80.6
0	34	53	151	23.24	0	0	1	105	70	81.6667	3		2	1	1	0	1	0	0	0	0		0		0	0	36	0	36	0	36	0	36	12.2	181	4.1	2	34	35	36	37	38	39	0.8	96.1898	0.9	83.423	1	73.4
1	56	60	164	22.31	0	1	1				2	1	5	1	1	0	1	0	0	1	2		2		0	1	24	0	37	0	37	0	37	11.3	175	3.9	1	56	57	58	59	60	61	1.2	67.1933	1.6	47.4543	1.4	55.8
1	57	69	173	23.05	0	1	1	141	86	104.333	2		5	1	1	0	1	0	0	0			0		0	0	27	0	27	0	27	0	27	14.7	177	3.8	1	57	58	59	60	61	62	1.3	60.5687	1.3	60.5687	1.5	50.9
0	52	53	157	21.5	0	0	1	100	59	72.6667						0	1	0	0	0	0		0		0	0	17	0	17	0	17	0	17	13.3	172	4.3	2	52	53	54	55	56	57	0.72	99.6157	0.86	77.6681	0.77	84.8
1	31	98	173	32.74	1	0	1	119	66	83.6667			2	1	1	0	1	0	0	1	2		1		0	1	23	0	42	0	42	0	42	13.9	203	4.2	1	31	32	33	34	35	36	0.9	113.409	1	99.8447	0.9	113.4
1	49	69	172	23.32	0	0	1	117	80	92.3333	1		6	1	1	0	1	0	0	0	0		0		0	1	6	0	36	0	36	0	36	14.5	185	4.6	1	49	50	51	52	53	54	1.2	70.58	1.5	53.8911	2	38.1
1	30	63	175	20.57	0	0	1	125	85	98.3333	6		3	1	1	#NULL!	4	1	0	1	2		1		0	0	41	0	41	0	41	0	41	10.5	171	4	1	30	31	32	33	34	35	1.4	66.9433	1.5	61.5859	1.8	49.4
0	30	36	141	18.11	0	1	0	128	76	93.3333	2		2	1	1	0	4	1	0	1	2		0		0	0	21	0	21	0	21	0	21	13.2	242	4	2	30	31	32	33	34	35	0.7	116.264	0.78	102.006	0.87	85.8
0	61	68	164	25.28	1	0	1	125	65	85			4	1	1	0	1	0	0	0			0		0	0	40	0	40	0	40	0	40	11	211	3.9	2	61	62	63	64	65	66	1.2	48.7376	1	60.7568	1	60.8
0	52	66	158	26.44	1	0	1	104	71	82	6		4	1	1	0	1	0	0	0			0		0	0	23	0	23	0	23	0	23	10.1	189	4.3	2	52	53	54	55	56	57	1	64.7219	1	64.7219	1.1	57.7
1	48	61	175	19.92	0	0	1	128	82	97.3333			4	1	1	0	1	0	0	0			0		0	0	43	0	43	0	43	0	43	13.8	209	4.4	1	48	49	50	51	52	53	1.7	46.6498	1.4	58.992	1.4	59
0	29	67	162	25.53	1	1	0	102	69	80	2		4	1	1	0	1	1	0	1	2		2		0	0	37	0	37	0	37	0	37	11.1	192	4.2	2	29	30	31	32	33	34	1	76.0709	1.3	55.3938	1.3	55.4
0	50	49	159	19.38	0	1	1	139	79	99			5	1	1	#NULL!	4	0	0	0			0		0	0	39	0	39	0	39	0	39	8.7	109	3.4	2	50	51	52	53	54	55	0.8	85.9641	0.7	101.025	1.1	58.5
1	36	57	175	18.61	0	1	1	122	88	99.3333	2		2	1	1	0	1	0	0	0			0		0	1	16	0	22	0	22	0	22	12.4	99	3.4	1	36	37	38	39	40	41	0.8	114.925	0.9	109.494	1.03	96.4
0	46	61	152	26.4	1	0	1						5	1	1	1	1	0	0	0			0		0	0	43	0	43	0	43	0	43	12.6	194	3.8	2	46	47	48	49	50	51	0.8	88.4138	0.9	76.679	1	67.5
0	54	53	153	22.64	0	0	0	110	67	81.3333			3	1	1	0	1	1	0	0			0		0	0	42	0	42	0	42	0	42	11.6	221	4.4	2	54	55	56	57	58	59	0.7	98.226	0.9	72.4888	0.9	72.5
1	51	60	167	21.51	0	0	1	147	84	105	1		3	1	1	0	1	1	0	0			0		0	0	37	0	37	0	37	0	37	12.5	152	3.7	1	51	52	53	54	55	56	1.2	69.5953	1	86.7581	1.1	77.3
1	43	67	178	21.15	0	0	1	107	61	76.3333	3		0	0	0	0	1	1	0	1	2	1	1		0	0	20	0	20	0	20	0	20	13.4	205	4.1	1	43	44	45	46	47	48	1.6	51.9918	1.49	56.6675	1.53	56.2
1	33	68	165	24.98		0	1	134	84	100.667		1	5	1	1	0	1	0	0	0			0		0	0	51	0	51	0	51	0	51	13.2	204	4.5	1	33	34	35	36	37	38	1.3	71.6912	1.3	71.6912	1.4	65.5
1	63	68	164	25.28	1	1	1	145	52	83	2		5	1	1	0	1	0	0	0			0		0	0	34	1	14	0	34	0	34	9	158	3.6	1	63	64	65	66	67	68	1.9	36.7018	1.8	39.1811	1.9	36.7
0	43	59	156	24.24	0	1	1	125	90	101.667			6	1	1	0	1	1	0	0			0		0	1	23	0	43	0	43	1	42	12.9	198	4.1	2	43	44	45	46	47	48	0.8	90.2968	1	68.9458	0.9	78.3
0	31	51	162	19.43	0	0	1	117	74	88.3333	6		2	1	1	0	1	0	0	0			0		0	0	34	0	34	0	34	0	34	15.3	186	3.9	2	31	32	33	34	35	36	0.8	98.2384	0.9	85.1997	1	75
0	42	54	165	19.83	0	0	1	127	72	90.3333	4		0	0	0	0	1	1	0	0			0		0	0	33	0	33	0	33	0	33	12.6	220	4	2	42	43	44	45	46	47	0.5	119.374	0.7	106.865	0.8	90.9
1	57	54	156	22.19	0	1	1	126	93	104	4		6	1	1	0	1	0	0	0			0		0	1	4	0	40	0	40	0	40	14.4	153	4.9	1	57	58	59	60	61	62	1.5	50.9461	1.7	43.7918	1.7	43.8
0	52	60	158	24.03	0	1	1	108	64	78.6667	2		2	1	1	0	1	0	0	0			0		0	0	39	0	39	0	39	0	39	11.7	140	4.2	2	52	53	54	55	56	57	0.8	84.7648	0.8	84.7648	0.8	84.8
0	35	47	154	19.82	0	0	1	123	76	91.6667	6		3	1	1	0	1	1	0	0			0		0	0	36	0	36	0	36	0	36	12.7	286	4.1	2	35	36	37	38	39	40	0.9	82.839	1.1	64.9936	1.1	65
0	49	53	165	19.47	0	0	1	108	70	82.6667			4	1	1	0	1	1	0	0			0		0	0	39	0	39	0	39	0	39	10.2	190	3.6	2	49	50	51	52	53	54	0.8	86.5701	0.8	86.5701	1	66.1
0	55	47	156	19.31	0	1	1	113	80	91			5	1	1	0	1	0	0	1	2	1	1		0	0	41	0	41	0	41	0	41	9.9	156	4.2	2	55	56	57	58	59	60	1.1	56.4749	1.5	38.8155	1.4	42.2
0	25	45	158	18.03	0	0	1	128	77	94			3	1	1	0	1	0	0	0			0		0	0	39	0	39	0	39	0	39	13.1	171	4.4	2	25	26	27	28	29	30	0.8	102.467	0.9	88.8674	0.9	88.9
0	43	58	166	21.05	0	0	1	116	78	90.6667	6		6	1	1	0	1	0	0	0	0		0		0	0	17	0	17	0	17	0	17	9.9	228	4.4	2	43	44	45	46	47	48	0.94	78.3121	0.99	69.7887	1.15	55.3
0	28	51	161	19.68	0	1	1	120	79	92.6667			4	1	1	0	1	1	0	0			0		0	0	5	0	5	0	5	0	5	9.9	116	3.6	2	28	29	30	31	32	33	0.9	87.0142	2	33.1378	1.3	55.8
0	40	54	164	20.08	0	0	1	118	71	86.6667	4		5	1	1	0	1	0	0	1	2		1		0	0	16	0	16	0	16	0	16	10.5	184	4.4	2	40	41	42	43	44	45	0.82	92.2199	1.09	63.4471	1.11	62.8
0	45	50	158	20.03	0	0	1				1		2	1	1	0	1	0	0	1	2		0		0	0	36	0	36	0	36	0	36	11.1	164	3.9	2	45	46	47	48	49	50	0.6	110.08	0.8	89.0371	0.8	89
0	27	50	158	20.03	0	1	1	112	76	88	2		2	1	1	0	1	1	0	0			0		0	0	33	0	33	0	33	0	33	12.4	183	3.5	2	27	28	29	30	31	32	1	77.1472	0.9	87.6276	1	77.1
0	57	57	160	22.27	0	1	1	128	79	95.3333	2		3	1	1	0	1	0	0	0			0		0	0	26	0	26	0	26	0	26	12.7	216	4.2	2	57	58	59	60	61	62	0.8	81.8393	0.9	70.9771	1.04	62.5
0	58	47	156	19.31	0	1	1	128	80	96	6	1	3	1	1	0	1	0	0	0			0		0	0	31	0	31	0	31	0	31	14.1	154	4.1	2	58	59	60	61	62	63	0.7	95.5044	0.67	96.8907	0.67	95.5
0	35	40	153	17.09	0	0	0	110	74	86	1		3	1	1	0	1	0	0	0			0		0	0	22	0	22	0	22	0	22	9.2	178	3.8	2	35	36	37	38	39	40	0.7	112.251	1.2	58.5038	1.47	44.7
1	25	62	171	21.2	0	0	1	108	62	77.3333	6	1	5	1	1	0	1	0	0	1	2		1		0	0	49	0	49	0	49	0	49	15.4	180	5	1	25	26	27	28	29	30	1.4	69.3363	1.4	69.3363	1.3	75.8
0	32	51	164	18.96	0	0	1	116	67	83.3333	6		3	1	1	0	4	0	0	0			0		0	0	20	0	20	0	20	0	20	13.3	145	4.4	2	32	33	34	35	36	37	1.2	59.7498	1.27	55.7915	1.3	54.2
1	38	68	166	24.68	0	0	1	125	86	99	6		2	1	1	0	1	0	0	1	2	1	1		0	0	14	0	14	0	14	0	14				1	38	39	40	41	42	43	1.66	50.0446	1.83	45.779	2.01	41.1
0	40	53	158	21.23	0	0	1				6		4	1	1	0	1	0	0	0			0		0	0	39	0	39	0	39	0	39	12	196	3.9	2	40	41	42	43	44	45	0.8	92.2199	0.9	79.98	0.8	92.2
1	53	59	162	22.48	0	0	1	125	88	100.333	3		4	1	1	0	1	0	0	0	0		0		0	0	37	0	37	0	37	0	37	14.7	207	3.6	1	53	54	55	56	57	58	0.9	97.1693	1.1	76.2368	1.2	68.6
1	39	54	174	17.84	0	1	1	120	76	90.6667			3	1	1	#NULL!	1	0	0	1	2	1	1		0	0	38	0	38	0	38	0	38	11	137	3.3	1	39	40	41	42	43	44	0.9	107.211	1	94.3885	1.7	49.7
1	57	56	162	21.34	0	0	1	117	66	83	6		6	1	1	0	1	0	0	0			0		0	0	37	0	37	0	37	0	37	9.4	195	4.2	1	57	58	59	60	61	62	0.8	99.1631	0.9	94.477	1.2	66.7
0	50	50	162	19.05	0	0	1	120	83	95.3333	3		4	1	1	0	1	0	0	0			0		0	1	5	0	17	0	17	0	17	9.3	165	2.7	2	50	51	52	53	54	55	0.58	106.281	0.89	75.5684	1.19	52.7
1	50	61	172	20.62	0	0	1	113	58	76.3333	2		4	1	1	0	1	0	0	0			0		0	0	38	0	38	0	38	0	38	11.1	188	4.4	1	50	51	52	53	54	55	1.4	58.169	1.6	49.4971	1.8	42.9
1	61	76	170	26.3	1	0	1				3		4	1	1	0	1	0	0	1	2		0		0	1	9	0	22	0	22	1	22	13.6	198	4.1	1	61	62	63	64	65	66	1.9	37.2211	1.5	49.5345	1.5	49.5
0	54	53	158	21.23	0	0	1	104	68	80	4		5	1	1	0	1	0	0	0			0		0	0	31	0	31	0	31	0	31	11.6	181	3.8	2	54	55	56	57	58	59	0.7	98.226	0.8	83.5822	0.8	83.6
1	38	71	168	25.16	1	0	1	127	87	100.333	1		5	1	1	0	1	1	0	0			0		0	0	39	0	39	0	39	0	39	12.3	286	4.5	1	38	39	40	41	42	43	1.2	76.25	1.3	69.2169	1	95.1
1	56	70	172	23.66	0	0	0	130	90	103.333	1		3	1	1	0	4	0	0	0			0		0	0	38	0	38	0	38	0	38	12.2	214	4.2	1	56	57	58	59	60	61	1.2	67.1933	1.2	67.1933	1.1	74.6
0	30	69	164	25.65	1	0	1	108	74	85.3333	6		2	1	1	0	1	1	0	0			0		0	0	31	0	31	0	31	0	31	12.8	246	3.8	2	30	31	32	33	34	35	1.1	67.3169	1	75.5384	1.1	67.3
1	37	79	180	24.38	0	0	1	124	76	92	3		3	1	1	0	4	0	0	1	2	1	1		0	0	20	0	20	0	20	0	20	11.7	196	4.6	1	37	38	39	40	41	42	1.4	63.7311	1.29	70.3587	1.42	63.7
1	51	82	183	24.49	0	0	1	140	90	106.667	2					0	1	1	0	0			0		0	1	16	0	31	0	31	0	31	12.3	214	4	1	51	52	53	54	55	56	1.2	69.5953	1.3	63.176	1.1	77.3
0	46	56	159	22.15	0	0	1	112	71	84.6667	6		4	1	1	1	1	0	0	0			0		0	1	33	0	40	0	40	0	40	13	265	4	2	46	47	48	49	50	51	0.8	88.4138	0.8	88.4138	1	67.5
1	36	56	171	19.15	0	0	1	111	72	85	6		4	1	1	0	1	1	0	0			0		0	0	34	0	34	0	34	0	34	12.7	161	4.3	1	36	37	38	39	40	41	1.2	77.3288	1.3	70.1962	1.4	64.2
0	46	67	163	25.22	1	0	0	126	65	85.3333	6	0	3	1	1	0	1	1	0	0			0		0	1	36	0	36	0	36	0	36	12.4	159	4.1	2	46	47	48	49	50	51	0.9	76.679	1	67.5081	0.9	76.7
1	30	77	172	26.03	1	1	1	122	74	90	2		0	0	0	0	1	0	0	0	0		0		0	0	32	0	32	0	32	0	32	14.9	175	4.2	1	30	31	32	33	34	35	1	100.549	1.1	89.605	1.1	89.6
0	28	46	160	17.97	0	0	1	114	78	90	1		3	1	1	0	1	0	0	0			0		0	0	39	0	39	0	39	0	39	13.8	210	4.3	2	28	29	30	31	32	33	0.9	87.0142	1.1	68.2693	1.1	68.3
1	35	77	173	25.73	1	0	1	119	72	87.6667	3		3	1	1	0	1	0	0	1	2		2		0	0	15	0	15	0	15	0	15	14	222	4.7	1	35	36	37	38	39	40	1.55	54.9972	1.55	57.1493	1.63	55
1	38	64	169	22.41	0	0	0				3		6	1	1	0	1	1	0	0			0		0	0	37	0	37	0	37	0	37	13	149	4.5	1	38	39	40	41	42	43	1.2	76.25	1.4	63.285	1.5	58.2
1	37	67				1	1	139	100	113			3	1	1	#NULL!	4	0	0	1	2		1		0	0	36	0	36	0	36	0	36	9.6	151	4.4	1	37	38	39	40	41	42	1.4	63.7311	2.4	33.2158	2.4	33.2
0	39	58	160	22.66	0	1	1	118	70	86	6		4	1	1	0	1	0	0	0	0		0		0	0	35	0	35	0	35	0	35	13	196	4	2	39	40	41	42	43	44	0.6	114.819	0.7	109.141	0.8	92.9
1	50	67	162	25.53	1	1	1	112	77	88.6667	2		5	1	1	0	1	0	0	1	2		1		0	0	24	0	24	0	24	0	24	9.8	132	4.4	1	50	51	52	53	54	55	1.2	70.0859	1.3	63.6214	1.31	63.6
0	29	52	161	20.06	0	0	1	120	81	94	6		6	1	1	0	1	0	0	0			0		0	0	34	0	34	0	34	0	34	15.5	164	4	2	29	30	31	32	33	34	0.8	99.6283	0.8	99.6283	0.7	117.1
0	45	73	162	27.82	1	0	1	131	86	101	2		3	1	1	0	1	1	0	0			0		0	0	35	0	35	0	35	0	35	11.4	174	3.9	2	45	46	47	48	49	50	1	67.984	0.9	77.2196	1.1	60.6
1	35	64	171	21.89	0	0	1	120	78	92	5		4	1	1	0	1	0	0	1	2		0		0	1	23	0	29	0	29	0	29	16.3	215	4.4	1	35	36	37	38	39	40	0.9	110.266	1	97.0783	1.2	77.9
1	54	68	169	23.81	0	1	1	140	90	106.667	2		6	1	1	0	1	1	1	0			0		0	0	36	0	36	0	36	0	36	11.1	205	3.9	1	54	55	56	57	58	59	1.4	56.5573	1.3	61.8586	1.2	68.1
0	30	45	167	16.14	0	0	1	125	86	99	6		5	1	1	0	1	1	0	0			0		0	0	36	0	36	0	36	0	36	9.7	257	4	2	30	31	32	33	34	35	0.8	98.9309	1.5	46.2672	1.2	60.6
0	55	65	159	25.71	1	1	1	135	90	105	2	1	3	1	1	0	1	1	0	1	2	1	0		0	0	43	0	43	0	43	0	43	13	176	4.2	2	55	56	57	58	59	60	1.1	56.4749	1	63.3722	1.2	50.8
0	54	59	150	26.22	1	0	1	104	63	76.6667	3		2	1	1	0	1	0	0	0			0		0	0	34	0	34	0	34	0	34	12.5	198	3.8	2	54	55	56	57	58	59	0.7	98.226	0.8	83.5822	0.8	83.6
1	47	71	179	22.16	0	1	1	120	65	83.3333	2		4	1	1	0	1	0	0	0			0		0	0	30	0	30	0	30	0	30	13.4	190	4.3	1	47	48	49	50	51	52	1.3	64.9764	1.3	64.9764	1.3	65
1	60	62	165	22.77	0	0	1	93	66	75	4		0	0	0	1	1	0	0	1	2		1		0	0	18	0	18	0	18	0	18	11.1	221	3.8	1	60	61	62	63	64	65	5.28	10.8444	0.99	82.4385	1.05	72.6
0	63	45	150	20	0	0	1	110	75	86.6667	1		1	1	0	0	1	1	0	0			0		0	0	32	0	32	0	32	0	32	11.8	200	4	2	63	64	65	66	67	68	0.9	68.0478	0.8	78.4616	0.9	68
1	28	62	169	21.71	0	0	1	125	81	95.6667	1	2	6	1	1	0	1	0	0	0	0		0		0	0	46	0	46	0	46	0	46	13.1	151	4.1	1	28	29	30	31	32	33	1.3	74.254	1.3	74.254	1.4	67.9
0	55	62	151	27.19	1	1	1	127	63	84.3333	2		3	1	1	0	1	1	1	0			0		0	0	34	0	34	0	34	0	34	10.8	177	4.6	2	55	56	57	58	59	60	1.2	50.8357	1	63.3722	1.3	46.1
1	58	65	172	21.97	0	0	1	115	61	79	3	1				0	1	1	0	0	0		0		0	0	39	0	39	0	39	0	39	12.5	222	3.9	1	58	59	60	61	62	63	1.3	60.1447	1.3	60.1447	1.4	55
1	32	61	171	20.86	0	0	1	138	81	100	1		2	1	1	0	1	0	0	0	0		0		1	1	3	0	26	0	26	0	26	9.5	174	4.5	1	32	33	34	35	36	37	2.7	29.837	1.8	48.7136	1.5	60.7
1	40	59	167	21.16	0	0	1	129	85	99.6667	6		6	1	1	0	1	0	0	1	2		0		0	0	33	0	33	0	33	0	33	13.8	240	4.5	1	40	41	42	43	44	45	1.4	62.4021	1.4	62.4021	1.2	75.2
1	40	77	174	25.43	1	0	0	141	100	113.667	1		6	1	1	0	1	0	0	0			0		1	1	2	0	36	0	36	0	36	16	268	4.7	1	40	41	42	43	44	45	1.5	57.4082	2	40.5437	1.9	43.1
1	37	68	170	23.53	0	0	1	104	57	72.6667	6		2	1	1	0	1	0	0	0			0		0	0	34	0	34	0	34	1	27	11	139	4.1	1	37	38	39	40	41	42	1.2	76.7875	1.4	63.7311	1.2	76.8
1	29	67	172	22.65	0	0	1	129	61	83.6667	5		2	1	1	0	1	1	0	1	2		1		0	1	15	0	31	0	31	0	31	8.3	168	3.9	1	29	30	31	32	33	34	1.5	62.0201	1.8	49.751	1.8	49.8
0	36	56	161	21.6	0	1	1	116	66	82.6667	6		5	1	1	0	1	0	0	0	0		0		0	0	33	0	33	0	33	0	33	12.2	166	4.1	2	36	37	38	39	40	41	0.8	94.8479	1	72.4208	0.9	82.3
0	65	62	160	24.22	0	0	1	122	80	94	3		2	1	1	0	4	0	0	0	0		0		0	0	29	0	29	0	29	0	29	11.3	223	3.5	2	65	66	67	68	69	70	0.7	90.9218	0.9	67.0984	0.8	77.4
1	36	79	179	24.66	0	0	1	136	82	100	3		3	1	1	0	1	0	0	0			0		0	0	33	0	33	0	33	0	33	13	227	4.2	1	36	37	38	39	40	41	1.1	85.9068	1.2	77.3288	1.1	85.9
1	59	62	156	25.48	1	0	1	135	89	104.333	2		5	1	1	0	1	0	0	1	2		2		0	0	32	0	32	0	32	0	32	11.5	207	3.3	1	59	60	61	62	63	64	1.1	73.0904	1	82.017	1.5	50.2
1	49	65	169	22.76	0	1	1	135	89	104.333	3		3	1	1	0	1	1	0	0			0		0	0	33	0	33	0	33	0	33	13.3	291	4.5	1	49	50	51	52	53	54	1.4	58.5791	1.5	53.8911	1.5	53.9
1	68	64	162	24.39	0	0	1	161	73	102.333	3		3	1	1	0	1	1	0	0			0		0	0	32	0	32	0	32	0	32	12.6	279	4.1	1	68	69	70	71	72	73	1.2	61.7614	0.9	87.4517	1.2	61.8
1	49	75	171	25.65	1	0	1	129	80	96.3333	3		5	1	1	0	1	0	0	0			0		0	0	31	0	31	0	31	0	31	13.4	222	3.9	1	49	50	51	52	53	54	1.1	78.4093	1.3	64.0699	1.4	58.6
0	34	46	153	19.65	0	0	1	118	75	89.3333	3					0	1	1	0	0	0		0		0	0	9	0	9	0	9	0	9	9.8	137	4.1	2	34	35	36	37	38	39	0.9	83.423	0.9	83.423	1.1	65.5
1	38	68	181	20.76	0	0	1	124	82	96	1		0	0	0	0	1	1	0	0			0		0	1	16	0	34	0	34	0	34	14.5	228	4.2	1	38	39	40	41	42	43	1.1	84.7083	1.5	58.2204	1.5	58.2
0	41	46	157	18.66	0	0	1	113	65	81	6		1	1	0	0	1	0	0	0			0		0	0	23	0	23	0	23	0	23	12	120	3.8	2	41	42	43	44	45	46	0.7	107.618	0.9	79.4201	0.91	79.4
0	46	56	170	19.38	0	1	1	116	72	86.6667			3	1	1	#NULL!	1	0	0	0			0		0	0	30	0	30	0	30	0	30	9	254	4	2	46	47	48	49	50	51	1.2	54.1534	1.3	49.1585	1.4	44.9
0	50	42	152	18.18	0	1	1	108	57	74	2		0	0	0	0	1	0	0	0			0		0	0	30	0	30	0	30	0	30	11.9	223	3.5	2	50	51	52	53	54	55	0.9	74.5545	1	65.6376	1	65.6
0	55	74	162	28.2	1	0	1	129	99	109	2		4	1	1	1	1	0	0	0			0		0	0	34	0	34	0	34	0	34	13.3	217	3.8	2	55	56	57	58	59	60	1.6	35.9019	1	63.3722	1.2	50.8
1	35	53	166	19.23	0	0	1	113	75	87.6667	3		5	1	1	0	1	0	0	0			0		0	0	18	0	18	0	18	0	18	14.1	221	4.2	1	35	36	37	38	39	40	0.97	97.0783	1.04	92.5825	1.15	77.9
0	38	62	149	27.93	1	0	1	147	91	109.667	6		0	0	0	0	1	0	0	0			0		0	0	30	0	30	0	30	0	30	13.5	263	4	2	38	39	40	41	42	43	1	71.4105	1.2	57.2838	1.1	63.6
0	25	42	152	18.18	0	0	1	130	70	90	6	1	2	1	1	0	1	0	0	0			0		0	0	29	0	29	0	29	0	29	11.5	238	4.4	2	25	26	27	28	29	30	0.87	88.8674	0.99	79.1952	1.03	78.2
0	33	51	162	19.43	0	0	1	157	103	121	6		6	1	1	1	1	1	0	1	2	1	1		0	0	21	0	21	0	21	0	21	9.9	148	3.3	2	33	34	35	36	37	38	2.3	27.0201	1.97	32.5841	3.4	16.8
0	31	65	160	25.39	1	1	1	113	62	79	6					#NULL!	4	0	1	0			0		0	0	21	0	21	0	21	0	21	10.9	212	4	2	31	32	33	34	35	36	1.2	60.171	0.96	78.8045	1.22	60.2
1	25	97				0	1	130	80	96.6667	3	1	3	1	1	0	1	1	0	0			0		0	0	25	0	25	0	25	0	25	12.6	229	4.7	1	25	26	27	28	29	30	1.39	69.3363	1.21	82.707	1.31	75.8
0	44	53	156	21.78	0	0	0	105	57	73	6		4	1	1	0	1	0	0	0			0		0	0	17	0	17	0	17	0	17	10.7	190	3.9	2	44	45	46	47	48	49	0.64	110.856	0.79	91.0387	0.85	77.8
1	49	79				1	1	150	88	108.667			3	1	1	#NULL!	4	0	0	1	2	1	1		0	0	29	0	29	0	29	0	29	12.9	208	4.1	1	49	50	51	52	53	54	1	87.9856	1.1	78.4093	1.1	78.4
1	51	59	160	23.05	0	0	0	110	70	83.3333	2		6	1	1	0	4	1	0	0			0		0	0	20	0	20	0	20	0	20	12.9	201	3.8	1	51	52	53	54	55	56	1.1	77.3154	1.24	66.8903	1.61	49.2
1	32	63	173	21.05	0	0	1	118	68	84.6667	6		0	0	0	0	1	0	0	0			0		0	0	29	0	29	0	29	0	29	13.1	220	4.2	1	32	33	34	35	36	37	1.1	88.3549	1	99.1458	1.1	88.4
1	42	59	168	20.9	0	0	1	117	71	86.3333	1		3	1	1	0	1	1	1	0	0		0		0	0	30	0	30	0	30	0	30	11.8	205	3.7	1	42	43	44	45	46	47	1.6	52.3583	1.3	67.2991	1.3	67.3
1	42	56	168	19.84	0	0	1	109	61	77	6		3	1	1	0	1	0	0	0			0		0	1	26	0	27	0	27	1	26	13.5	226	4.5	1	42	43	44	45	46	47	1	92.4202	1.1	82.3613	1	92.4
0	57	67	163	25.22	1	0	1	137	73	94.3333	6		5	1	1	1	1	0	0	1	2		2		0	0	11	0	11	0	11	0	11	13.3	241	4.1	2	57	58	59	60	61	62	0.9	70.9771	0.9	70.9771	0.9	71
0	24	51	169	17.86	0	0	1	111	73	85.6667	5		2	1	1	0	1	0	0	0			0		0	0	23	0	23	0	23	0	23	10.2	124	3.7	2	24	25	26	27	28	29	1	78.7902	1.1	70.2148	1.4	52.5
1	25	69	176	22.28	0	0	1	150	94	112.667	5		0	0	0	0	0	0	0	0			0		0	0	16	0	16	0	16	0	16	14	228	4.5	1	25	26	27	28	29	30	0.89	118.291	0.99	105.416	1.02	104.1
1	55	73	171	24.96		0	1	119	67	84.3333			4	1	1		1	1	0	0	0		0		0	0	29	0	29	0	29	0	29	12.1	207	4.1	1	55	56	57	58	59	60	1.3	61.4256	1.5	51.6669	1.5	51.7
1	41	72	171	24.62	0	0	1	118	72	87.3333	3		5	1	1	0	1	0	0	0			0		0	0	16	0	16	0	16	0	16	14.5	244	4.2	1	41	42	43	44	45	46	1.17	74.6599	1.51	56.5502	1.26	67.8
1	47	60	167	21.51	0	0	1	132	80	97.3333	3		4	1	1	0	1	0	0	0			0		0	0	19	0	19	0	19	0	19	16.9	208	4.5	1	47	48	49	50	51	52	1.1	79.5187	1.32	63.788	1.38	59.4
0	38	65	152	28.13	1	0	1	122	77	92	1		1	1	0	0	1	0	0	1	2		2		0	0	14	0	14	0	14	0	14				2	38	39	40	41	42	43	0.77	93.5246	0.9	81.1115	0.98	71.4
1	34	65	177	20.75	0	0	1	131	65	87	1		5	1	1	0	0	0	0	1	2	1	1		0	0	14	0	14	0	14	0	14	12.1	138	4.6	1	34	35	36	37	38	39	1.48	59.8795	1.51	59.4004	1.38	65.1
0	30		155			1	1	130	80	96.6667	2					0	1	0	0	0	0		0		0	0	18	0	18	0	18	0	18	9.6	207	3	2	30	31	32	33	34	35	1.33	55.006	0.59	122.99	0.63	122.3
1	71	61	160	23.83	0	1	1	122	56	78	2		6	1	1	0	1	0	0	0			0		0	0	27	0	27	0	27	0	27	8.9	238	3.8	1	71	72	73	74	75	76	1	75.3867	1.3	54.8956	1.2	60.5
1	46	70	176	22.6	0	1	1	125	80	95	2		2	1	1	0	1	1	0	0			0		0	0	19	0	19	0	19	0	19	12.9	223	3.9	1	46	47	48	49	50	51	1.21	72.0831	1.3	65.4344	1.45	55
1	38		180			0	1	120	55	76.6667			3	1	1	#NULL!	1	0	0	0			0		0	0	31	0	31	0	31	0	31	12.8	222	3.7	1	38	39	40	41	42	43	0.7	119.715	0.6	127.545	0.8	113.3
0	54	66	160	25.78	1	0	1	123	84	97	1		5	1	1	0	1	0	0	0			0		0	0	15	0	15	0	15	0	15	13.6	197	3.9	2	54	55	56	57	58	59	1.06	56.873	1.06	59.4778	1.21	51.2
1	47	59	170	20.42	0	0	1	124	85	98	1		5	1	1	0	1	1	0	1	2		1		0	0	21	0	21	0	21	0	21	13.7	244	4.6	1	47	48	49	50	51	52	1.1	79.5187	1.03	86.0979	1.07	79.5
1	55	71	172	24	0	1	1	134	84	100.667	2		3	1	1	0	1	1	0	1	2	1	1		0	1	22	0	27	0	27	1	26	12.8	221	4.6	1	55	56	57	58	59	60	1.2	67.667	1.3	61.4256	1.1	75.2
0	60	59	153	25.2	1	0	1	157	80	105.667	2		3	1	1	0	0	0	1	0			0		1	1	0	0	16	0	16	0	16	10	292	3.7	2	60	61	62	63	64	65	2.75	17.621	1.68	32.6773	1.64	34.7
0	48	45	153	19.22	0	0	1	113	70	84.3333	3		4	1	1	0	1	0	0	0			0		0	0	30	0	30	0	30	0	30	12.8	189	3.9	2	48	49	50	51	52	53	0.9	75.6093	0.8	87.1803	0.9	75.6
1	53	71	166	25.77	1	1	1	157	69	98.3333	2		2	1	1	0	1	0	0	0			0		0	0	26	0	26	0	26	0	26	12	274	3.8	1	53	54	55	56	57	58	1.3	62.2947	1.3	62.2947	1.4	57
1	51	62	170	21.45	0	1	1	103	65	77.6667	2		4	1	1	0	1	0	0	0			0		0	0	20	0	20	0	20	0	20	14.1	158	4.3	1	51	52	53	54	55	56	1.2	69.5953	1.29	63.7686	1.35	57.8
0	32	65	170	22.49	0	0	1	111	74	86.3333	6		3	1	1	0	1	0	0	0			0		0	0	27	0	27	0	27	0	27	12.8	230	4.5	2	32	33	34	35	36	37	0.8	97.5507	0.8	97.5507	0.9	84.6
0	34	65	163	24.46	0	0	1	108	74	85.3333	1		3	1	1	0	1	0	0	1	2	1	1		0	0	25	0	25	0	25	0	25	12.8	315	4.4	2	34	35	36	37	38	39	1.4	48.8986	1.7	38.668	1.3	53.5
1	56	73	169	25.56	1	0	1	110	70	83.3333	3		0	0	0	1	1	0	0	1	2	1	1		0	0	25	0	25	0	25	0	25	14.5	210	4.4	1	56	57	58	59	60	61	1.5	51.3053	1.5	51.3053	1.4	55.8
1	44	67	173	22.39	0	1	1	141	84	103	2		3	1	1	0	1	0	0	0			0		0	0	22	0	22	0	22	0	22	11.8	188	4.6	1	44	45	46	47	48	49	1.4	60.6731	1.5	55.8176	1.42	60.7
0	59	54	159	21.36	0	1	1	90	67	74.6667						#NULL!	1	0	0	0			0		0	0	27	0	27	0	27	0	27	11.6	209	3.8	2	59	60	61	62	63	64	1	61.6164	1	61.6164	1.1	54.9
1	48	73	170	25.26	1	0	1	113	70	84.3333	6		1	1	0	0	1	0	0	0			0		0	0	18	0	18	0	18	0	18	16.5	155	4.2	1	48	49	50	51	52	53	0.8	105.635	0.99	89.689	1.05	79
0	29	45	154	18.97	0	0	1	120	79	92.6667	6		3	1	1	0	1	1	0	0			0		0	0	20	0	20	0	20	0	20	10	175	4	2	29	30	31	32	33	34	0.8	99.6283	0.88	88.7849	0.92	86.4
0	38	67	155	27.89	1	1	1	131	98	109	1		5	1	1	0	4	0	0	0			0		0	0	27	0	27	0	27	0	27	11.7	259	4.4	2	38	39	40	41	42	43	0.9	81.1115	1	71.4105	0.9	81.1
1	39		169			0	0	133	70	91						#NULL!	1	0	0	0			0		0	0	27	0	27	0	27	0	27	12.2	195	4.7	1	39	40	41	42	43	44	1.2	75.7162	1.4	62.842	1.3	68.7
1	48	67	172	22.65	0	1	1	130	65	86.6667	2		6	1	1	0	4	0	0	0			0		0	0	17	0	17	0	17	0	17	11.9	165	4	1	48	49	50	51	52	53	1.2	71.0775	1.29	65.1267	1.17	71.1
1	34	62	170	21.45	0	1	1	85	51	62.3333	2		5	1	1	0	4	0	0	1	2	1	1		0	1	27	0	15	0	15	0	15				1	34	35	36	37	38	39	1.1	87.1222	2.29	35.9031	1.59	55.4
1	43	74	174	24.44	0	0	1	107	56	73	6		2	1	1	0	1	0	0	1	2	1	0		0	0	11	0	11	0	11	0	11	10.8	161	3.9	1	43	44	45	46	47	48	1.34	66.828	1.45	58.5628	1.48	56.2
1	48	67	167	24.02	0	0	1	136	97	110	3		4	1	1	0	4	0	0	0			0		1	1	2	0	20	0	20	0	20	13.5	174	4.2	1	48	49	50	51	52	53	1.4	58.992	1.67	47.6648	1.47	54.3
1	42	67	170	23.18	0	0	1	119	91	100.333	3		2	1	1	0	1	0	0	1	2		1		0	0	27	0	27	0	27	0	27	12.3	169	3.7	1	42	43	44	45	46	47	0.9	104.975	0.8	110.182	0.87	105
1	38	61	163	22.96	0	0	1	119	72	87.6667	3		3	1	1	0	1	0	0	0			0		0	0	23	0	23	0	23	0	23	13.1	181	4.3	1	38	39	40	41	42	43	1.2	76.25	1.3	69.2169	1.34	69.2
1	25	78	175	25.47	1	0	1	150	87	108	1		3	1	1	0	1	0	0	0			0		1	1	3	0	22	0	22	0	22	10.8	194	4.2	1	25	26	27	28	29	30	1.2	83.5409	1.5	63.7874	1.45	63.8
0	42		166			0	0	104	71	82	3		3	1	1	1	1	0	0	0			0		0	0	21	0	21	0	21	0	21	11.9	143	4.1	2	42	43	44	45	46	47	0.8	90.9333	1	69.4319	0.89	78.9
1	39	75	174	24.77	0	1	1	151	101	117.667	3		4	1	1	0	1	0	0	0			0		1	1	1	0	21	0	21	0	21	14.8	166	4.2	1	39	40	41	42	43	44	1.3	68.7324	1.6	53.4734	1.35	62.8
0	45	50				0	1	115	71	85.6667	6		4	1	1	0	1	0	0	1	2	1	1		1	1	0	0	23	0	23	0	23				2	45	46	47	48	49	50	0.5	116.885	0.7	104.636	1	68
0	33	45	164	16.73	0	0	1	124	77	92.6667	6		3	1	1	0	1	0	0	0			0		0	0	13	0	13	0	13	0	13	13	190	4	2	33	34	35	36	37	38	0.7	113.839	0.9	84.0111	1.04	74
1	49	75	171	25.65	1	1	1	99	62	74.3333	2		0	0	0	0	1	0	0	0	0		0		0	0	15	0	15	0	15	0	15		208	3.9	1	49	50	51	52	53	54	1.24	70.58	1.26	66.537	1.16	70.6
0	52	53	157	21.5	0	0	1	124	75	91.3333	2		5	1	1	0	1	1	0	0			0		0	0	16	0	16	0	16	0	16	11.3	182	4.1	2	52	53	54	55	56	57	0.92	73.5144	1.01	63.948	1.14	57.7
1	37	69	167	24.74	0	0	1	130	71	90.6667	6	1	5	1	1	0	1	0	0	1	2		1		0	0	31	0	31	0	31	0	31	11.9	138	4.3	1	37	38	39	40	41	42	1.2	76.7875	1.06	89.2125	1.2	76.8
1	58	57	158	22.83	0	0	1	129	72	91	3		3	1	1	0	1	1	0	0	0		0		0	0	18	0	18	0	18	0	18	14.7	270	4.3	1	58	59	60	61	62	63	0.85	93.8157	0.95	87.8794	0.88	93.8
0	33	79	160	30.86	1	1	1	111	67	81.6667	2		4	1	1	0	1	1	0	0			0		0	0	21	0	21	0	21	0	21	12.1	169	4.1	2	33	34	35	36	37	38	0.9	84.0111	0.8	96.8679	0.72	113.8
1	48	69	168	24.45	0	0	1	128	81	96.6667	1		0	0	0	0	1	0	0	0	0		0		0	0	21	0	21	0	21	0	21	13.1	232	4.4	1	48	49	50	51	52	53	1	88.6058	1.1	78.9621	1.25	64.5
0	24	37	149	16.67	0	0	1	115	70	85	1		2	1	1	0	1	1	0	0			0		0	0	22	0	22	0	22	0	22	12.3	218	4.2	2	24	25	26	27	28	29	1.1	70.2148	1.5	48.259	1.34	57.4
0	30	47	157	19.07	0	1	1	110	67	81.3333	6		2	1	1	0	1	0	0	1	2		1		0	0	16	0	16	0	16	0	16	11	159	4.2	2	30	31	32	33	34	35	0.69	116.264	0.93	82.4654	1.42	50.3
0	50	60	149	27.03	1	1	1	122	77	92	2		6	1	1	0	1	0	0	0			0		0	1	15	0	19	0	19	0	19	13.1	182	4.3	2	50	51	52	53	54	55	0.59	106.281	0.61	105.704	0.7	101
0	48	61	155	25.39	1	0	0	114	69	84	3		3	1	1	0	1	0	0	0			0		0	0	19	0	19	0	19	0	19	13.3	206	4.5	2	48	49	50	51	52	53	1	66.5663	0.86	79.8814	0.86	75.6
1	37	83	182	25.06	1	0	1	135	93	107	6		6	1	1	0	1	0	0	0			0		1	1	3	0	20	0	20	0	20	12.5	136	4.6	1	37	38	39	40	41	42	1.9	44.0562	1.83	46.1017	1.8	47
1	64	62	170	21.45	0	1	1	119	81	93.6667	2		2	1	1	0	1	0	0	1	2		2		0	0	18	0	18	0	18	0	18	14.8	169	4.7	1	64	65	66	67	68	69	0.85	89.9438	2.64	24.4867	1.04	79.2
1	41	75	168	26.57	1	0	0	136	68	90.6667	3		6	1	1	0	1	1	0	1	2		1		0	0	20	0	20	0	20	0	20	13	176	4.2	1	41	42	43	44	45	46	1.2	74.6599	1.14	79.4364	1.27	67.8
1	49	72	168	25.51	1	0	1	123	75	91	1		5	1	1	0	1	1	0	1	2		1		0	1	4	0	22	0	22	0	22	11.5	226	3.9	1	49	50	51	52	53	54	1	87.9856	1.3	64.0699	1.66	46.3
1	41	67	166	24.31	0	1	1	148	97	114	2		2	1	1	0	1	0	0	0			0		0	0	20	0	20	0	20	0	20	12.8	272	4.6	1	41	42	43	44	45	46	1.3	67.7735	1.15	78.602	1.14	82.9
1	59	64	171	21.89	0	0	1	141	76	97.6667	3		5	1	1	0	1	0	0	0			0		0	0	20	0	20	0	20	0	20	10.9	183	4.3	1	59	60	61	62	63	64	1.6	46.4647	1.65	44.7678	1.69	43.2
1	39	62	167	22.23	0	0	1	112	60	77.3333	6		6	1	1	0	1	0	1	1	2	1	1		0	0	21	0	21	0	21	0	21	10.7	168	4	1	39	40	41	42	43	44	1.6	53.4734	1.48	58.7588	1.61	53.5
1	51	79	168	27.99	1	1	1	139	77	97.6667	2					#NULL!	4	1	1	1	2	1	0		0	1	9	0	20	0	20	0	20	13	211	3.8	1	51	52	53	54	55	56	1.5	53.1393	1.14	74.0478	1.09	77.3
0	32	56	167	20.08	0	0	1	119	75	89.6667	1		3	1	1	0	1	0	0	0			0		1	1	1	0	17	0	17	0	17	10.4	265	4.7	2	32	33	34	35	36	37	1.79	36.5967	1.25	56.8725	1.21	59.7
0	53	61	160	23.83	0	0	0	138	91	106.667	6		0	0	0	0	1	0	0	0			0		0	0	14	0	14	0	14	0	14	10.9	227	3.8	2	53	54	55	56	57	58	0.97	64.2689	1.24	49.5512	1.12	57.3
1	58	80	175	26.12	1	1	1	127	64	85	2	1	3	1	1	0	1	0	0	0			0		0	0	30	0	30	0	30	0	30	12.6	257	4.3	1	58	59	60	61	62	63	1.08	73.6056	1.09	74.4228	1.23	66.3
1	50	80	178	25.25	1	1	1	123	78	93						0	1	0	0	0			0		0	0	16	0	16	0	16	0	16	18.5	166	4.6	1	50	51	52	53	54	55	1.16	70.0859	1.13	75.3683	1.21	70.1
1	29	58	169	20.31	0	0	1	113	64	80.3333	6		3	1	1	0	1	0	0	1	2		1		0	0	19	0	19	0	19	0	19	16	164	4.6	1	29	30	31	32	33	34	1.17	81.2262	1.14	86.4228	1.13	90.2
0	42	44	157	17.85	0	1	1	130	81	97.3333	6		2	1	1	0	1	0	0	0	0		0		0	1	8	0	20	0	20	0	20	12.2	154	4.2	2	42	43	44	45	46	47	6.1	7.80001	1.38	47.0376	1.49	42.5
0	49	43	149	19.37	0	0	1	132	67	88.6667	6		3	1	1	0	1	0	0	0			0		0	0	20	0	20	0	20	0	20	10.9	161	4.1	2	49	50	51	52	53	54	0.53	113.647	0.59	107.623	0.64	107
1	43	86	174	28.41	1	0	1	110	74	86	5		3	1	1	0	1	0	0	0			0		0	0	20	0	20	0	20	0	20	12.4	198	4.2	1	43	44	45	46	47	48	1.84	45.0912	2.02	39.2235
1	30	55	170	19.03	0	0	1	120	80	93.3333	6		3	1	1	#NULL!	1	1	0	0			0		0	0	19	0	19	0	19	0	19	15.4	141	4.7	1	30	31	32	33	34	35	1.13	89.605	1.09	90.5998	1.1	89.6
0	59	70	159	27.69	1	0	1	103	61	75	6		5	1	1	0	1	0	0	0	0		0		0	0	18	0	18	0	18	0	18	11.1	216	3.9	2	59	60	61	62	63	64	0.87	69.9869	1.02	60.1587	0.97	61.6
1	36	51	156	20.96	0	1	1	100	76	84	1		3	1	1	0	1	0	0	0	0		0		0	0	18	0	18	0	18	0	18	13.5	190	4.2	1	36	37	38	39	40	41	0.36	152.806	0.5	139.415	0.57	129.3
1	60	60	169	21.01	0	0	1	120	80	93.3333	1					1	0	0	0	1	2	1	1		0	0	17	0	17	0	17	0	17	13.1	205	3.9	1	60	61	62	63	64	65	1	81.4429	1.1	72.5787	1.2	65.3
1	36	57	161	21.99	0	0	1	127	70	89	6		5	1	1	0	1	0	0	1	2		1		0	0	15	0	15	0	15	0	15	12.3	169	4.6	1	36	37	38	39	40	41	1.37	64.1804	1.1	85.9068	1.16	77.3
0	46	54	162	20.58	0	1	1	125	83	97	3		3	1	1	0	1	1	0	0			0		0	0	16	0	16	0	16	0	16	12.4	189	3.8	2	46	47	48	49	50	51	0.57	109.309	0.69	104.397	0.72	103.9
0	27	45	157	18.26	0	0	1	132	95	107.333	5		6	1	1	0	1	0	0	0			0		0	0	17	0	17	0	17	0	17	14.4	194	4.4	2	27	28	29	30	31	32	0.72	118.74	0.82	98.0662	0.8	101
0	51	66	157	26.78	1	0	1	93	59	70.3333	6		2	1	1	0	1	1	0	0			0		0	0	19	0	19	0	19	0	19	12.2	179	3.8	2	51	52	53	54	55	56	0.88	74.0326	1.48	40.5747	1.1	58.1
1	63	58	161	22.38	0	1	1	130	66	87.3333	2		3	1	1	0	1	0	0	0			0		0	0	14	0	14	0	14	0	14	14	228	4.5	1	63	64	65	66	67	68	1.16	63.9692	1.12	69.5339	1.16	64
0	64	64	168	22.68	0	0	0	124	78	93.3333	5		2	1	1	0	1	0	0	0			0		0	0	17	0	17	0	17	0	17	11.2	184	3.5	2	64	65	66	67	68	69	0.69	91.5627	0.71	90.0059	0.83	77.9
1	61	67	165	24.61	0	1	1	128	79	95.3333	2		3	1	1	0	1	0	0	0			0		0	0	14	0	14	0	14	0	14	11.2	184	4.6	1	61	62	63	64	65	66	0.99	80.8728	1.18	66.206	1.19	64.9
1	40	75	170	25.95	1	1	1	124	90	101.333	1		2	1	1	0	1	1	0	0			0		0	0	15	0	15	0	15	0	15	15.7	156	4.3	1	40	41	42	43	44	45	1.43	62.4021	1.43	60.8229	1.44	62.4
0	50	50	158	20.03	0	0	1	105	73	83.6667	6		4	1	1	0	1	1	0	0			0		0	0	15	0	15	0	15	0	15	13.1	237	4.2	2	50	51	52	53	54	55	0.74	101.025	0.71	99.3074	0.81	86
1	54	60	166	21.77	0	0	1	145	97	113	6		3	1	1	0	1	0	0	0			0		0	0	15	0	15	0	15	0	15	14.8	200	4.6	1	54	55	56	57	58	59	0.89	96.4892	1.04	81.0148	0.92	96.5
0	25	48	169	16.81	0	0	1	139	96	110.333	1		3	1	1	0	1	0	0	0			0		0	0	14	0	14	0	14	0	14	14.6	191	4.5	2	25	26	27	28	29	30	0.77	102.467	0.93	85.4133	0.89	88.9
1	37	85	188	24.05	0	0	1	118	75	89.3333	6		3	1	1	0	1	0	0	0			0		0	0	17	0	17	0	17	0	17	10.9	221	4.5	1	37	38	39	40	41	42	1.58	54.23	1.41	63.1851	1.46	58.6
0	37	51	152	22.07	0	0	1	125	74	91	1		2	1	1	0	1	0	0	1	2	1	0		0	0	16	0	16	0	16	0	16	13.4	194	4	2	37	38	39	40	41	42	0.94	81.6833	0.99	72.793	0.91	81.7
[truncated: 621 more rows]
[truncated: 34 more columns]
